# Supplementary material for: tert-Butyl 4-carbamoyl-3-methoxy­imino-4-methyl­piperidine-1-carboxyl­ate
Source: Acta Crystallogr Sect E Struct Rep Online. 2008 Nov 8;64(Pt 12):o2294. doi: 10.1107/S1600536808036106 (PMC2960090; doi:10.1107/S1600536808036106)
Supplement: Supplementary file 2 [file e-64-o2294-Isup2.hkl]

# 
# h,k,l, Fc-squared, Fo-squared, sigma(Fo-squared) and status flag 
# 
data_I
_shelx_title ' 080108c in I4(1)/a' 
_shelx_refln_list_code          4 
_shelx_F_calc_maximum      333.35 
_exptl_crystal_F_000      2464.00 
_reflns_d_resolution_high  0.8406 
 
loop_ 
 _symmetry_equiv_pos_as_xyz 
 'x, y, z' 
 '-x+1/2, -y, z+1/2' 
 '-y+3/4, x+1/4, z+1/4' 
 'y+3/4, -x+3/4, z+3/4' 
 'x+1/2, y+1/2, z+1/2' 
 '-x+1, -y+1/2, z+1' 
 '-y+5/4, x+3/4, z+3/4' 
 'y+5/4, -x+5/4, z+5/4' 
 '-x, -y, -z' 
 'x-1/2, y, -z-1/2' 
 'y-3/4, -x-1/4, -z-1/4' 
 '-y-3/4, x-3/4, -z-3/4' 
 '-x+1/2, -y+1/2, -z+1/2' 
 'x, y+1/2, -z' 
 'y-1/4, -x+1/4, -z+1/4' 
 '-y-1/4, x-1/4, -z-1/4' 
 
_cell_length_a    22.8134 
_cell_length_b    22.8134 
_cell_length_c    12.0742 
_cell_angle_alpha  90.000 
_cell_angle_beta   90.000 
_cell_angle_gamma  90.000 
 
_shelx_F_squared_multiplier     1.000 
 
loop_ 
 _refln_index_h 
 _refln_index_k 
 _refln_index_l 
 _refln_F_squared_calc 
 _refln_F_squared_meas 
 _refln_F_squared_sigma 
 _refln_observed_status 
   0   2   0   109944.76    97193.48   7057.76 o 
   2   2   0    68360.73    65723.12   1543.62 o 
  -2   4   0    68640.16    63161.11   1560.08 o 
   0   4   0     8894.35     8299.55     86.06 o 
   2   4   0     7044.68     6681.53    190.04 o 
   4   4   0     2334.49     2015.02     62.87 o 
  -4   6   0    33752.26    33424.49    659.24 o 
  -2   6   0     1142.50     1037.89     28.09 o 
   0   6   0    12161.99    12832.62    272.15 o 
   2   6   0      289.72      313.02     21.26 o 
   4   6   0      540.09      734.56     42.45 o 
   6   6   0    47301.79    50473.75    286.17 o 
  -6   8   0     3494.26     3775.04     95.02 o 
  -4   8   0    16631.19    16571.91    288.15 o 
  -2   8   0    23980.53    22903.43    666.31 o 
   0   8   0    17212.45    17267.80    371.04 o 
   4   8   0     6518.39     6050.77     72.52 o 
   6   8   0        2.93        6.52     16.50 o 
   8   8   0     8737.63     9078.91    118.24 o 
  -8  10   0      960.37      791.13     33.06 o 
  -6  10   0     1981.89     1804.00     81.64 o 
  -4  10   0    28641.63    32238.70    575.83 o 
  -2  10   0      138.85      214.94     23.92 o 
   0  10   0    33785.52    35292.01    219.47 o 
   2  10   0    18700.78    19704.99    318.42 o 
   4  10   0      600.18      696.45     42.14 o 
   8  10   0    14949.38    16808.04    143.23 o 
  10  10   0     1317.96     1481.37     45.77 o 
 -10  12   0      228.81      202.63     33.55 o 
  -8  12   0     3948.01     4165.55     68.22 o 
  -6  12   0    20734.89    23026.06    202.02 o 
  -4  12   0     1506.92     1520.22     52.17 o 
  -2  12   0      926.47      962.93     53.40 o 
   0  12   0     2253.95     2478.05     62.48 o 
   2  12   0       71.81       47.24     20.76 o 
   4  12   0      664.83      550.05     32.36 o 
   6  12   0      539.28      406.36     29.92 o 
   8  12   0     9550.46    10117.29    118.26 o 
  10  12   0     1201.49     1204.55     45.39 o 
  12  12   0      125.56      174.38     35.01 o 
 -12  14   0        2.45      -12.36     29.84 o 
 -10  14   0      180.78      208.19     34.14 o 
  -8  14   0     6429.97     6664.95    222.55 o 
  -6  14   0       12.25       24.60     42.06 o 
  -4  14   0     4243.47     4553.85    144.54 o 
  -2  14   0      495.00      512.54     37.48 o 
   0  14   0     4008.94     4132.76    188.99 o 
   2  14   0      259.41      278.46     28.28 o 
   4  14   0      997.88     1006.73     42.52 o 
   6  14   0     1557.14     1610.72     52.64 o 
   8  14   0      989.14     1054.79     45.76 o 
  10  14   0     1719.53     1687.48     56.85 o 
  12  14   0      682.09      739.23     52.98 o 
  14  14   0     2913.45     2895.72     92.14 o 
 -14  16   0     1047.34     1174.27     82.43 o 
 -12  16   0      639.99      574.56     62.12 o 
 -10  16   0     2469.05     2078.62     95.09 o 
  -8  16   0     3065.80     2889.98    135.33 o 
  -6  16   0     2184.10     2304.71    121.36 o 
  -4  16   0     5567.85     5364.65    169.27 o 
  -2  16   0      772.38      611.81     57.41 o 
   0  16   0     1511.44     1465.07     84.45 o 
   2  16   0       57.09       18.84     25.29 o 
   4  16   0       62.52       37.65     25.94 o 
   6  16   0     5559.17     4975.01     94.08 o 
   8  16   0     2662.19     2599.92     79.87 o 
  10  16   0      241.07      217.18     38.35 o 
  12  16   0      561.09      437.22     47.57 o 
  14  16   0      346.39      376.41     69.53 o 
  16  16   0     2410.88     2363.02    111.39 o 
 -16  18   0       12.79      -63.95     59.78 o 
 -14  18   0      291.66      303.33     57.88 o 
 -12  18   0       50.16       40.17     44.75 o 
 -10  18   0      108.46       56.09     42.04 o 
  -8  18   0     1097.41      932.19     94.44 o 
  -6  18   0      587.77      560.50     78.23 o 
  -4  18   0     1595.15     1442.40    107.48 o 
  -2  18   0      877.81      840.78     72.81 o 
   0  18   0      307.69      266.85     53.00 o 
   2  18   0      135.72       91.83     46.00 o 
   4  18   0      272.72      307.24     43.40 o 
   6  18   0     1011.30      998.78     52.37 o 
   8  18   0     9319.77     9474.00    140.03 o 
  10  18   0     6357.09     6990.74    180.14 o 
  12  18   0      135.49       65.82     40.75 o 
  14  18   0      341.72      478.44     63.38 o 
  16  18   0     2868.79     2934.44    134.08 o 
  18  18   0      446.74      544.91     88.87 o 
 -18  20   0       65.62      169.91     73.88 o 
 -16  20   0      156.69      131.88    101.06 o 
 -14  20   0      151.71      178.40     80.07 o 
 -12  20   0      108.28      133.65     70.84 o 
 -10  20   0      357.61      262.27     74.32 o 
  -8  20   0       47.66      -44.42     54.25 o 
  -6  20   0      384.33      337.64     79.53 o 
  -4  20   0     1304.88     1311.27    140.79 o 
  -2  20   0     2827.37     2867.80    120.66 o 
   0  20   0      681.06      655.96     72.15 o 
   2  20   0       96.51      117.53     52.45 o 
   4  20   0     3176.60     3018.23    118.21 o 
   6  20   0     1858.06     1853.84     95.36 o 
   8  20   0      280.72      221.61     70.90 o 
  10  20   0       97.91       36.00     48.01 o 
  12  20   0       98.05      129.95     52.62 o 
  14  20   0      148.46      172.32     54.70 o 
  16  20   0      467.55      567.12     92.36 o 
  18  20   0        2.88       74.07     72.32 o 
 -14  22   0        2.71       10.79     71.00 o 
 -12  22   0       52.96       65.48     76.73 o 
 -10  22   0       46.95      109.18     70.95 o 
  -8  22   0     1494.01     1571.36    128.16 o 
  -6  22   0      371.24      374.47     80.20 o 
  -4  22   0     1060.40     1189.60    165.51 o 
  -2  22   0      480.39      401.31     64.93 o 
   0  22   0        1.46       26.61     52.02 o 
   2  22   0     2251.73     2420.37    114.30 o 
   4  22   0       27.59        3.67     50.68 o 
   6  22   0      427.53      357.18     62.38 o 
   8  22   0     1253.91     1331.46    118.80 o 
  10  22   0        5.09       88.83     85.41 o 
  12  22   0        1.31        5.12     61.17 o 
 -12  24   0       17.53      -80.40     70.88 o 
 -10  24   0      225.35      256.37     75.55 o 
  -8  24   0      249.61      303.41     80.27 o 
  -6  24   0        7.83      -81.00     62.89 o 
  -4  24   0      111.29       88.86     65.86 o 
  -2  24   0     2741.09     2808.76    159.78 o 
   0  24   0      165.19       54.46     55.78 o 
   2  24   0     1994.09     1852.77    111.90 o 
   4  24   0       19.70       19.53     52.51 o 
   6  24   0     2177.63     2577.37    155.86 o 
   8  24   0      186.00      245.24     87.99 o 
  10  24   0      483.45      607.93    100.89 o 
  12  24   0      353.95      413.29    137.03 o 
  -6  26   0      225.10      216.75     84.72 o 
  -4  26   0        0.43      -21.45     65.32 o 
  -2  26   0       32.90       97.95     78.87 o 
   0  26   0      500.94      451.18     78.00 o 
   2  26   0       16.68       70.88     61.78 o 
   4  26   0      121.84      128.62     61.85 o 
   6  26   0      922.61     1103.26    182.71 o 
   0   1   1    12631.93    12622.06    167.15 o 
  -1   2   1    21067.79    21359.69    225.93 o 
   1   2   1     2062.37     2203.04     25.07 o 
  -2   3   1        0.01       63.75      7.66 o 
   0   3   1    24370.54    22447.59    317.18 o 
   2   3   1    62119.17    61058.98    348.40 o 
  -3   4   1    38312.03    36793.95    560.42 o 
  -1   4   1   111120.26   104752.99    960.42 o 
   1   4   1    22002.96    21238.33    273.06 o 
   3   4   1     7097.42     7146.20    103.22 o 
  -4   5   1    10871.63    11420.18    125.47 o 
  -2   5   1    33839.04    33464.49    530.54 o 
   0   5   1     8088.05     7261.58    105.42 o 
   2   5   1      225.34      199.54     14.13 o 
   4   5   1        2.19        5.15      8.20 o 
  -5   6   1    27911.29    28095.85    231.92 o 
  -3   6   1      430.06      493.36     26.79 o 
  -1   6   1      126.49      135.99     13.87 o 
   1   6   1    29329.92    27366.21    210.90 o 
   3   6   1    19500.86    19523.99    209.40 o 
   5   6   1    11406.31    12511.71     90.92 o 
  -6   7   1     8508.28     8908.28    103.76 o 
  -4   7   1     3995.04     4091.20     51.94 o 
  -2   7   1     2337.24     1914.67     40.62 o 
   4   7   1     1942.00     1978.66     28.77 o 
   6   7   1        7.08       32.53     11.22 o 
  -7   8   1     4332.98     4486.28     54.92 o 
  -5   8   1     7660.05     8115.80     88.45 o 
  -3   8   1      194.93      292.30     22.68 o 
  -1   8   1     4198.02     4309.71     69.28 o 
   1   8   1     3968.07     4011.26     44.93 o 
   3   8   1      759.66      748.72     20.11 o 
   5   8   1       13.19        6.57     11.23 o 
   7   8   1    15413.38    15069.89    169.64 o 
  -8   9   1     2435.65     2673.90     37.63 o 
  -6   9   1     4150.19     4098.15     54.40 o 
  -4   9   1      241.23      246.50     22.91 o 
  -2   9   1     1294.49     1357.87     28.98 o 
   0   9   1      427.40      414.01     16.36 o 
   2   9   1      497.33      328.23     15.56 o 
   4   9   1    12816.58    13019.75    158.80 o 
   6   9   1     3115.28     3044.04     43.78 o 
   8   9   1    12771.01    14238.96     89.09 o 
  -9  10   1      420.18      507.82     21.45 o 
  -7  10   1        2.91       54.39     18.69 o 
  -5  10   1     1517.50     1322.47     37.33 o 
  -3  10   1    22981.60    23138.59    285.86 o 
  -1  10   1      319.00      411.12     19.92 o 
   1  10   1     4807.74     5240.39     50.51 o 
   3  10   1      975.73     1110.60     26.25 o 
   5  10   1      908.19      910.10     25.45 o 
   7  10   1     2405.54     2436.68     39.03 o 
   9  10   1      498.31      647.41     23.77 o 
 -10  11   1       54.90       78.78     18.39 o 
  -8  11   1     2806.81     3292.88     50.57 o 
  -6  11   1        1.05      -21.01     15.81 o 
  -4  11   1     6738.39     6543.54     83.35 o 
  -2  11   1     3696.98     3885.42     50.92 o 
   0  11   1    14686.22    14602.38    115.27 o 
   2  11   1      212.61      215.63     16.64 o 
   4  11   1     4740.91     4852.18     53.45 o 
   6  11   1      152.57      154.92     17.56 o 
   8  11   1        1.57        4.80     14.23 o 
  10  11   1     1233.42     1272.15     31.82 o 
 -11  12   1      152.17      188.32     21.81 o 
  -9  12   1     1306.99     1162.53     33.46 o 
  -7  12   1     3063.78     2802.94     55.92 o 
  -5  12   1     3637.02     3437.91     87.87 o 
  -3  12   1     9187.22     9001.77    114.73 o 
  -1  12   1       33.58       10.96     14.88 o 
   1  12   1    13302.69    14235.01    139.76 o 
   3  12   1     9052.36     9638.52    123.67 o 
   5  12   1     6436.73     6432.97     71.92 o 
   7  12   1     1039.88      916.08     28.15 o 
   9  12   1       96.73       87.71     16.66 o 
  11  12   1     1037.35      954.48     33.44 o 
 -12  13   1     3797.63     3756.25     68.80 o 
 -10  13   1       84.60      110.41     21.97 o 
  -8  13   1      591.54      546.95     29.20 o 
  -6  13   1      110.17       82.60     18.71 o 
  -4  13   1       67.32       86.84     22.43 o 
  -2  13   1    10994.46    11333.29    164.53 o 
   0  13   1       51.43       55.10     20.35 o 
   2  13   1     1731.69     1514.24     33.55 o 
   4  13   1      872.71      840.48     27.72 o 
   6  13   1      160.19      180.18     19.00 o 
   8  13   1      494.30      502.11     24.54 o 
  10  13   1      890.16      897.54     33.43 o 
  12  13   1      901.15      928.38     38.54 o 
 -13  14   1        1.60        3.86     25.71 o 
 -11  14   1      360.35      419.86     34.16 o 
  -9  14   1      342.08      289.60     27.56 o 
  -7  14   1      815.14      703.14     40.74 o 
  -5  14   1     1013.87      834.94     38.21 o 
  -3  14   1     1207.72     1262.48     45.32 o 
  -1  14   1     2316.77     2344.05     45.01 o 
   1  14   1      377.97      333.05     19.94 o 
   3  14   1      745.19      671.40     27.13 o 
   5  14   1      676.43      716.53     27.41 o 
   7  14   1       18.11        9.51     16.19 o 
   9  14   1     1657.88     1833.54     41.28 o 
  11  14   1       73.02       87.63     21.36 o 
  13  14   1      159.07      150.30     26.14 o 
 -14  15   1     1528.86     1526.53     56.58 o 
 -12  15   1      651.20      693.18     40.72 o 
 -10  15   1        7.42      -23.81     23.65 o 
  -8  15   1       11.82        1.12     36.54 o 
  -6  15   1      321.35      285.90     43.95 o 
  -4  15   1     1805.92     1899.90     65.49 o 
  -2  15   1      362.71      289.28     29.33 o 
   0  15   1     2014.25     1995.53     58.28 o 
   2  15   1      214.13      157.44     19.32 o 
   4  15   1      155.12      156.00     20.05 o 
   6  15   1      120.08      100.96     19.28 o 
   8  15   1      382.57      351.38     24.51 o 
  10  15   1        0.07        4.67     20.21 o 
  12  15   1        0.78        0.64     22.87 o 
  14  15   1       86.63       24.67     26.95 o 
 -15  16   1        1.40       27.33     35.29 o 
 -13  16   1      195.70      177.23     34.60 o 
 -11  16   1       39.15       23.44     26.89 o 
  -9  16   1      146.85      125.12     30.57 o 
  -7  16   1     1020.15      842.13     59.55 o 
  -5  16   1      634.58      609.45     45.39 o 
  -3  16   1       14.33       25.18     30.43 o 
  -1  16   1        0.15      -17.49     21.99 o 
   1  16   1      106.61       88.88     24.45 o 
   3  16   1     7800.56     7952.76    123.05 o 
   5  16   1       98.68       97.11     20.79 o 
   7  16   1       65.21       53.55     19.53 o 
   9  16   1       28.57       10.42     20.77 o 
  11  16   1      921.56      861.71     40.56 o 
  13  16   1     1585.36     1639.91     58.57 o 
  15  16   1        2.48       42.05     32.82 o 
 -16  17   1      156.23      128.90     43.22 o 
 -14  17   1     1181.51     1077.53     63.10 o 
 -12  17   1       63.31       34.24     36.68 o 
 -10  17   1      330.34      303.37     37.30 o 
  -8  17   1      141.01      143.54     46.91 o 
  -6  17   1     1944.56     1951.72     81.80 o 
  -4  17   1      871.25      932.22     56.13 o 
  -2  17   1      236.20      248.22     41.44 o 
   0  17   1      314.83      259.08     34.60 o 
   2  17   1       52.70       63.25     24.75 o 
   4  17   1      417.74      376.85     27.11 o 
   6  17   1     3233.33     3258.34     56.98 o 
   8  17   1     1388.41     1338.58     40.30 o 
  10  17   1      430.32      373.54     33.21 o 
  12  17   1      520.49      445.78     35.33 o 
  14  17   1        2.86       25.90     29.48 o 
  16  17   1      145.33      193.61     44.12 o 
 -17  18   1      301.03      276.93     47.62 o 
 -15  18   1      455.21      529.59     53.76 o 
 -13  18   1      104.62       54.91     38.27 o 
 -11  18   1     1552.12     1546.40     72.67 o 
  -9  18   1      904.98      891.36     55.91 o 
  -7  18   1     1706.47     1627.26     80.40 o 
  -5  18   1     4323.99     4547.20    190.66 o 
  -3  18   1      154.09      196.02     37.84 o 
  -1  18   1       49.99       18.60     32.54 o 
   1  18   1      403.78      423.58     39.34 o 
   3  18   1     1081.49     1023.04     42.53 o 
   5  18   1        0.24      -12.50     24.40 o 
   7  18   1      687.66      645.54     34.92 o 
   9  18   1       56.40       40.12     27.04 o 
  11  18   1        3.52      -19.81     26.30 o 
  13  18   1      327.05      364.87     38.09 o 
  15  18   1      337.98      402.71     48.52 o 
  17  18   1      369.67      383.09     50.01 o 
 -18  19   1      245.84      308.26     59.15 o 
 -16  19   1        0.21       -2.49     37.47 o 
 -14  19   1       15.19        8.27     36.69 o 
 -12  19   1      114.36      112.60     41.54 o 
 -10  19   1      317.59      271.04     54.00 o 
  -8  19   1      469.62      383.30     52.55 o 
  -6  19   1     1370.25     1272.70     75.75 o 
  -4  19   1     2144.37     2036.25     88.65 o 
  -2  19   1      221.43      239.99     41.45 o 
   0  19   1     3986.13     4083.89    102.08 o 
   2  19   1        0.91       12.74     29.41 o 
   4  19   1     2974.76     3084.40     74.39 o 
   6  19   1        4.62      -39.51     26.34 o 
   8  19   1        1.70      -21.85     29.28 o 
  10  19   1       78.31       46.33     31.79 o 
  12  19   1      787.38      827.04     52.66 o 
  14  19   1      619.98      683.20     55.74 o 
  16  19   1      175.80      173.24     44.18 o 
  18  19   1        0.34       58.37     47.38 o 
 -17  20   1       87.13      110.81     51.23 o 
 -15  20   1      127.17      200.78     55.46 o 
 -13  20   1      800.95      819.29     63.10 o 
 -11  20   1       15.74       46.96     38.51 o 
  -9  20   1     1017.17      961.44     75.45 o 
  -7  20   1      346.38      411.42     59.14 o 
  -5  20   1       72.82       73.45     42.88 o 
  -3  20   1      127.21       80.39     40.88 o 
  -1  20   1     1032.51     1056.39     58.59 o 
   1  20   1      920.04      880.12     55.25 o 
   3  20   1      749.82      693.60     49.20 o 
   5  20   1       71.89       52.68     33.88 o 
   7  20   1     1713.24     1754.46     61.46 o 
   9  20   1      400.36      412.25     43.40 o 
  11  20   1      187.05      172.65     36.47 o 
  13  20   1       70.39      186.90     56.38 o 
  15  20   1       48.60       79.70     45.50 o 
  17  20   1      187.43      238.60     55.78 o 
 -16  21   1       49.27       89.06     54.81 o 
 -14  21   1      306.20      361.52     59.63 o 
 -12  21   1      939.25      969.51     67.95 o 
 -10  21   1       27.23       22.05     45.82 o 
  -8  21   1       77.53       23.56     44.98 o 
  -6  21   1      197.78      129.60     46.15 o 
  -4  21   1      946.94      905.65     68.25 o 
  -2  21   1      314.53      340.05     50.26 o 
   0  21   1     2643.06     2669.16     83.05 o 
   2  21   1     2014.60     1958.82     72.48 o 
   4  21   1       43.07       57.09     36.80 o 
   6  21   1       36.44        4.73     34.95 o 
   8  21   1     1776.13     1795.69     90.01 o 
  10  21   1     1369.05     1377.66     71.99 o 
  12  21   1      877.73     1030.86     65.50 o 
  14  21   1        0.06       17.18     43.52 o 
  16  21   1       50.39      107.91     49.05 o 
 -15  22   1       20.65       41.41     50.44 o 
 -13  22   1        1.40        7.12     47.91 o 
 -11  22   1      487.48      516.74     66.06 o 
  -9  22   1       10.39      -14.77     48.14 o 
  -7  22   1       21.55       -7.62     47.60 o 
  -5  22   1      752.96      690.49     66.21 o 
  -3  22   1      813.00      736.89     60.79 o 
  -1  22   1     1055.20     1087.86     66.45 o 
   1  22   1      714.06      685.28     55.11 o 
   3  22   1      390.95      390.07     45.51 o 
   5  22   1     2489.00     2564.06     81.93 o 
   7  22   1      253.16      209.61     47.99 o 
   9  22   1       51.71       71.50     48.48 o 
  11  22   1       27.68       30.15     51.74 o 
  13  22   1      120.53      152.99     59.82 o 
  15  22   1      322.19      287.72     77.31 o 
 -14  23   1       33.57       11.22     49.13 o 
 -12  23   1      280.39      230.14     57.30 o 
 -10  23   1      610.94      619.39     66.24 o 
  -8  23   1       11.35       11.65     45.11 o 
  -6  23   1      149.00      184.82     52.63 o 
  -4  23   1        0.10      -19.36     42.22 o 
  -2  23   1        6.16      -27.18     40.52 o 
   0  23   1        1.22       12.78     42.69 o 
   2  23   1      307.40      295.98     45.66 o 
   4  23   1        0.04      -29.13     37.15 o 
   6  23   1        0.00       24.19     42.87 o 
   8  23   1       23.64      -33.03     42.42 o 
  10  23   1       96.61       90.74     55.39 o 
  12  23   1      181.12      196.37     75.06 o 
  14  23   1       73.40       99.49    110.44 o 
 -11  24   1        0.44       19.25     50.56 o 
  -9  24   1        2.94        9.91     50.26 o 
  -7  24   1       39.02       35.93     49.38 o 
  -5  24   1       37.30       22.99     47.92 o 
  -3  24   1        0.57       -4.30     49.56 o 
  -1  24   1       75.82       76.00     44.20 o 
   1  24   1      114.88       47.75     41.01 o 
   3  24   1      474.61      462.50     50.80 o 
   5  24   1      424.38      488.96     57.70 o 
   7  24   1       25.28      -27.67     55.26 o 
   9  24   1      164.78       81.90     51.06 o 
  11  24   1        3.07      -80.80     89.17 o 
 -10  25   1        0.69      -12.03     47.80 o 
  -8  25   1       26.23       14.58     49.92 o 
  -6  25   1      335.89      389.71     63.43 o 
  -4  25   1       31.08        0.60     45.70 o 
  -2  25   1       16.26       23.31     44.13 o 
   0  25   1        2.53      -18.64     44.74 o 
   2  25   1      182.81      185.07     46.20 o 
   4  25   1       14.25       37.99     40.02 o 
   6  25   1        3.51      -49.97     54.54 o 
   8  25   1       76.50       65.84     61.62 o 
  10  25   1      293.53      391.31     99.87 o 
  -7  26   1        8.15       -3.45     50.64 o 
  -5  26   1       96.82      140.19     57.73 o 
  -3  26   1       25.01      -41.46     48.70 o 
  -1  26   1       25.41       22.11     45.30 o 
   1  26   1       31.91       23.27     45.34 o 
   3  26   1      778.21      879.41     64.56 o 
   5  26   1       80.30        2.55     49.35 o 
   7  26   1        1.39      -41.63     55.47 o 
  -2  27   1       58.34      100.73     70.89 o 
   0  27   1        3.73       43.49     52.20 o 
   2  27   1        7.97      -26.74     45.15 o 
   1   1   2    59137.94    58055.61    309.49 o 
   0   2   2    16254.38    16809.25    108.64 o 
   2   2   2      767.98      906.04     18.76 o 
  -1   3   2    10789.34    11271.93    105.04 o 
   1   3   2    67538.13    67180.28    534.81 o 
   3   3   2    11262.97    12362.44    124.17 o 
  -2   4   2    28204.74    27879.79    270.80 o 
   0   4   2    14372.83    15021.33     82.54 o 
   2   4   2    18554.39    19738.17    233.98 o 
   4   4   2    27657.16    26404.01    346.51 o 
  -3   5   2       31.56       83.25     14.72 o 
  -1   5   2     1842.18     1714.62     27.39 o 
   1   5   2    46370.35    44375.48    355.12 o 
   3   5   2        6.54       14.35      8.18 o 
   5   5   2    19698.82    20117.58    219.79 o 
  -4   6   2    55526.85    55475.80    669.80 o 
  -2   6   2    11189.59    10535.53    199.13 o 
   0   6   2      854.31      826.61     20.41 o 
   4   6   2     2162.13     1933.40     29.29 o 
   6   6   2     2751.87     2744.86     47.44 o 
  -5   7   2     6894.06     6868.91    104.81 o 
  -3   7   2     7308.76     7227.49     76.75 o 
  -1   7   2     3678.63     3853.73     43.26 o 
   1   7   2    13257.76    13939.75     98.82 o 
   3   7   2    12115.37    13500.06    152.19 o 
   5   7   2      722.80      740.77     20.33 o 
   7   7   2      158.32      128.71     13.34 o 
  -6   8   2     2908.04     2630.34     37.75 o 
  -4   8   2    23109.80    22806.71    280.43 o 
  -2   8   2    16463.84    16745.42    264.89 o 
   0   8   2     2132.57     2367.24     35.02 o 
   2   8   2      784.53      807.64     20.69 o 
   4   8   2     1134.16     1248.37     25.86 o 
   6   8   2     2548.30     2561.15     36.87 o 
   8   8   2       35.53       62.22     15.37 o 
  -7   9   2     7171.67     8106.41     83.15 o 
  -5   9   2    29466.06    29837.56    364.88 o 
  -3   9   2     2943.90     2829.83     53.11 o 
  -1   9   2      534.31      511.42     21.57 o 
   1   9   2     2417.15     2174.46     31.75 o 
   3   9   2      912.57      828.93     22.70 o 
   5   9   2      491.87      361.05     18.64 o 
   7   9   2     6796.95     7613.96     71.06 o 
   9   9   2     4708.77     5561.59     75.60 o 
  -8  10   2      335.10      393.33     20.07 o 
  -6  10   2      102.37      152.26     21.80 o 
  -4  10   2     5360.38     5346.46     88.86 o 
  -2  10   2     1331.16     1392.43     41.24 o 
   0  10   2      186.92      136.23     15.05 o 
   2  10   2      762.42      652.07     21.44 o 
   6  10   2       75.33       23.03     15.49 o 
   8  10   2      138.18      188.51     17.71 o 
  10  10   2     3530.77     3405.36     49.28 o 
  -9  11   2     1040.34     1138.80     35.07 o 
  -7  11   2     4907.58     5596.46     63.50 o 
  -5  11   2    14288.39    15269.43    132.11 o 
  -3  11   2     1361.75     1736.65     36.88 o 
  -1  11   2     8643.38     9875.30    175.56 o 
   1  11   2     1090.59     1082.84     26.21 o 
   3  11   2      129.12      169.81     16.51 o 
   5  11   2     2195.82     2113.91     38.14 o 
   7  11   2     1124.31      992.10     28.93 o 
   9  11   2       92.37       55.07     15.94 o 
  11  11   2     2935.18     2906.95     52.52 o 
 -10  12   2     1238.66     1089.00     34.44 o 
  -8  12   2     2424.42     2341.60     44.80 o 
  -6  12   2      787.83      685.91     29.95 o 
  -4  12   2     4533.42     4765.50     62.11 o 
  -2  12   2        1.31       -9.05     13.55 o 
   0  12   2     3622.08     3909.12     54.50 o 
   2  12   2        6.49       15.28     15.68 o 
   4  12   2    13592.11    14187.46    162.71 o 
   6  12   2     7293.04     7220.86     73.85 o 
   8  12   2      172.53      192.46     19.49 o 
  10  12   2      484.35      516.51     27.87 o 
  12  12   2        0.18        6.05     19.26 o 
 -11  13   2       28.17        3.44     23.05 o 
  -9  13   2        0.13       -5.79     25.58 o 
  -7  13   2       50.58       30.34     19.68 o 
  -5  13   2      252.10      233.90     22.77 o 
  -3  13   2     1690.44     1742.41     73.81 o 
  -1  13   2      367.38      448.94     24.69 o 
   1  13   2      633.01      541.20     22.37 o 
   3  13   2      207.29      274.60     19.09 o 
   5  13   2       34.75       23.12     16.26 o 
   7  13   2      705.13      727.73     27.63 o 
   9  13   2      376.26      362.41     23.61 o 
  11  13   2      588.80      506.89     29.24 o 
  13  13   2     2612.97     2513.84     66.28 o 
 -12  14   2        1.85       10.72     25.97 o 
 -10  14   2      353.76      383.16     33.03 o 
  -8  14   2      762.38      656.66     32.82 o 
  -6  14   2      635.39      673.87     37.74 o 
  -4  14   2     3700.22     3534.97     71.95 o 
  -2  14   2     3199.50     3451.47    117.67 o 
   0  14   2     2357.68     2744.08     49.93 o 
   2  14   2     2295.57     2368.63     41.98 o 
   4  14   2     5339.96     5422.19     63.79 o 
   6  14   2      902.57      862.24     29.57 o 
   8  14   2     3936.44     4088.84     59.06 o 
  10  14   2     1244.33     1274.21     40.71 o 
  12  14   2      169.07      183.20     29.35 o 
  14  14   2     1202.77     1328.50     58.71 o 
 -13  15   2     2227.12     2508.84     77.19 o 
 -11  15   2     3349.35     3065.73     80.62 o 
  -9  15   2     1055.32     1047.26     63.30 o 
  -7  15   2      257.71      332.54     44.32 o 
  -5  15   2      852.29      789.41     42.02 o 
  -3  15   2       82.31       84.29     26.35 o 
  -1  15   2       46.02       67.03     24.30 o 
   1  15   2        0.06       18.84     21.26 o 
   3  15   2      202.31      190.25     22.07 o 
   5  15   2     1114.31      942.78     32.08 o 
   7  15   2      511.86      460.67     25.81 o 
   9  15   2       89.32      102.70     23.14 o 
  11  15   2      452.09      446.32     30.47 o 
  13  15   2      542.20      577.66     45.34 o 
  15  15   2      488.55      444.57     41.48 o 
 -14  16   2      153.74      207.41     37.12 o 
 -12  16   2      221.74      220.49     36.05 o 
 -10  16   2      420.47      438.60     46.71 o 
  -8  16   2       95.97       86.81     39.41 o 
  -6  16   2     1401.23     1573.41     66.94 o 
  -4  16   2      134.21      174.60     34.78 o 
  -2  16   2       16.37       32.32     25.12 o 
   0  16   2       82.15       42.99     27.42 o 
   2  16   2     3825.24     3838.73     68.63 o 
   4  16   2      664.42      642.72     31.63 o 
   6  16   2        0.01      -17.24     19.95 o 
   8  16   2        0.01       -4.78     19.91 o 
  10  16   2     1133.55     1034.97     40.77 o 
  12  16   2     2066.02     2310.48     66.76 o 
  14  16   2      208.95      237.38     38.22 o 
  16  16   2        0.35       41.39     31.71 o 
 -15  17   2       93.71       83.47     37.56 o 
 -13  17   2      120.20       89.28     35.16 o 
 -11  17   2       51.80       47.41     34.09 o 
  -9  17   2       63.75       39.20     38.66 o 
  -7  17   2        0.24       -8.23     41.50 o 
  -5  17   2     1873.55     1798.34     71.98 o 
  -3  17   2     1448.42     1444.79     62.93 o 
  -1  17   2      755.87      749.13     43.89 o 
   1  17   2      815.06      743.06     39.58 o 
   3  17   2     1181.15     1201.17     44.39 o 
   5  17   2      925.63      837.78     38.53 o 
   7  17   2       26.13        5.06     22.22 o 
   9  17   2     1357.34     1292.43     47.30 o 
  11  17   2     3560.11     3795.08     76.80 o 
  13  17   2      276.25      274.94     39.51 o 
  15  17   2       89.52      101.76     35.35 o 
  17  17   2        6.83       61.43     38.80 o 
 -16  18   2       53.52      111.80     42.12 o 
 -14  18   2      148.38      147.47     42.90 o 
 -12  18   2        8.15       21.15     36.16 o 
 -10  18   2       17.17       16.88     42.44 o 
  -8  18   2      122.03      110.22     43.12 o 
  -6  18   2     1533.41     1610.30     80.38 o 
  -4  18   2      846.69      710.42     54.89 o 
  -2  18   2      272.24      223.50     39.71 o 
   0  18   2        2.20        0.08     30.18 o 
   2  18   2     4884.97     5030.79     94.22 o 
   4  18   2        1.83       23.28     25.63 o 
   6  18   2      304.22      278.85     31.25 o 
   8  18   2       59.37       48.63     27.10 o 
  10  18   2      396.58      442.48     36.70 o 
  12  18   2     1651.80     1664.06     74.27 o 
  14  18   2     1522.31     1594.29     74.39 o 
  16  18   2      125.69      198.19     44.18 o 
  18  18   2      217.80      246.92     47.84 o 
 -17  19   2       79.03       62.01     42.07 o 
 -15  19   2      182.14      280.25     48.32 o 
 -13  19   2      144.07       85.69     43.02 o 
 -11  19   2      172.55      102.22     38.78 o 
  -9  19   2     1670.88     1731.87     86.96 o 
  -7  19   2       28.17       29.82     44.31 o 
  -5  19   2        0.01       32.34     37.34 o 
  -3  19   2     4379.81     4433.92    152.05 o 
  -1  19   2     1134.70     1142.55     61.21 o 
   1  19   2      149.83      177.51     35.09 o 
   3  19   2     5033.19     5106.42     94.08 o 
   5  19   2     4434.02     4563.40     83.11 o 
   7  19   2      511.76      482.77     39.66 o 
   9  19   2      255.76      213.22     36.00 o 
  11  19   2      130.86      163.48     35.80 o 
  13  19   2       13.37       30.43     35.06 o 
  15  19   2      244.74      244.57     45.54 o 
  17  19   2        3.30       10.53     45.95 o 
  19  19   2       37.01       55.30     50.62 o 
 -16  20   2       21.13       42.25     42.93 o 
 -14  20   2      584.09      584.58     57.23 o 
 -12  20   2      111.10      132.73     45.82 o 
 -10  20   2     1112.56     1125.49     76.91 o 
  -8  20   2     3820.53     3636.86    118.41 o 
  -6  20   2      962.65      829.27     66.17 o 
  -4  20   2      906.07      937.92     62.91 o 
  -2  20   2        4.13       18.43     36.30 o 
   0  20   2      290.95      248.61     42.38 o 
   2  20   2      471.98      541.30     46.26 o 
   4  20   2     2331.16     2301.28     69.08 o 
   6  20   2      835.51      862.39     44.59 o 
   8  20   2       30.51       11.41     32.13 o 
  10  20   2       72.11       -9.79     33.91 o 
  12  20   2      946.20      968.68     69.16 o 
  14  20   2      207.82      199.37     43.76 o 
  16  20   2      125.40      140.89     50.24 o 
 -15  21   2       13.17       37.31     41.44 o 
 -13  21   2       51.81       53.90     43.01 o 
 -11  21   2       27.61       78.29     44.38 o 
  -9  21   2      658.76      588.03     64.58 o 
  -7  21   2      375.33      358.62     57.67 o 
  -5  21   2       90.61       -4.64     39.67 o 
  -3  21   2     1632.49     1609.41     75.45 o 
  -1  21   2      394.83      355.10     49.18 o 
   1  21   2     3270.76     3146.31     97.16 o 
   3  21   2        0.38       78.89     38.86 o 
   5  21   2     1802.64     1901.87     74.62 o 
   7  21   2      205.32      233.68     43.04 o 
   9  21   2       15.39      -17.99     34.42 o 
  11  21   2      173.27      169.80     64.53 o 
  13  21   2        8.37       51.90     45.81 o 
  15  21   2        0.23       49.92     56.31 o 
 -14  22   2       70.10       70.17     44.91 o 
 -12  22   2     1181.39     1102.98     72.03 o 
 -10  22   2        9.10       23.70     48.77 o 
  -8  22   2        0.07       -5.98     46.38 o 
  -6  22   2     1811.17     1908.21     95.55 o 
  -4  22   2       26.67      -43.76     35.61 o 
  -2  22   2     1373.09     1253.25     70.33 o 
   0  22   2     1046.23     1129.54     65.78 o 
   2  22   2      325.41      299.06     43.48 o 
   4  22   2     1765.07     1875.84     72.69 o 
   6  22   2      349.04      348.32     50.82 o 
   8  22   2        7.29      -56.04     40.07 o 
  10  22   2       23.30       76.48     67.25 o 
  12  22   2       85.35       69.68     49.10 o 
  14  22   2       10.10       29.07     49.66 o 
 -13  23   2      185.23      272.35     59.38 o 
 -11  23   2       14.36       10.53     42.82 o 
  -9  23   2       54.37       43.39     51.43 o 
  -7  23   2      248.55      161.99     50.68 o 
  -5  23   2      628.99      714.82     71.13 o 
  -3  23   2       63.36       70.39     42.30 o 
  -1  23   2       64.39       25.43     38.31 o 
   1  23   2       91.38       82.04     44.94 o 
   3  23   2      595.01      614.33     51.85 o 
   5  23   2     1022.38     1077.50     69.65 o 
   7  23   2        7.49      -18.26     44.87 o 
   9  23   2       63.23       75.27     57.43 o 
  11  23   2      216.00      241.06     86.28 o 
  13  23   2      197.53      205.96     79.47 o 
 -12  24   2       78.14       58.03     59.56 o 
 -10  24   2       12.35        5.56     45.63 o 
  -8  24   2       21.68       33.17     50.06 o 
  -6  24   2      409.77      375.55     62.33 o 
  -4  24   2      232.59      216.07     48.76 o 
  -2  24   2       53.59       12.97     41.78 o 
   0  24   2        4.68       -7.43     42.83 o 
   2  24   2      505.72      505.22     57.60 o 
   4  24   2       90.40       33.45     43.20 o 
   6  24   2        0.21      -12.96     44.11 o 
   8  24   2       45.96       22.82     53.37 o 
  10  24   2      243.23      229.66     78.92 o 
  12  24   2      379.28      416.77     94.87 o 
  -9  25   2        0.99       17.64     53.97 o 
  -7  25   2       25.17        7.90     48.64 o 
  -5  25   2       49.11       33.66     49.42 o 
  -3  25   2        4.21      -38.41     42.23 o 
  -1  25   2      431.72      459.99     59.23 o 
   1  25   2       62.64       21.36     43.12 o 
   3  25   2       48.52       32.38     46.43 o 
   5  25   2        0.03      -22.00     48.53 o 
   7  25   2        7.62      -73.94     49.97 o 
   9  25   2      405.65      337.65     97.12 o 
  -6  26   2      418.76      470.33     66.71 o 
  -4  26   2      138.52       59.57     55.86 o 
  -2  26   2      134.32      149.26     54.42 o 
   0  26   2        2.24        9.71     43.82 o 
   2  26   2        7.16        8.90     44.83 o 
   4  26   2      100.11      112.60     54.89 o 
   6  26   2       27.66      -28.63     65.61 o 
   0   1   3    15467.28    15108.53    106.47 o 
  -1   2   3    30850.79    31561.28    367.65 o 
   1   2   3     2959.25     2725.41     50.50 o 
  -2   3   3    64329.20    61878.21    428.25 o 
   0   3   3    41039.70    42109.79    572.72 o 
   2   3   3        5.59       24.67     11.92 o 
  -3   4   3    10862.79    10595.29    123.58 o 
  -1   4   3     1424.44     1547.16     39.23 o 
   1   4   3    14200.48    13914.36     96.93 o 
   3   4   3    12379.94    12588.61    112.80 o 
  -4   5   3     2638.46     2330.12     32.39 o 
  -2   5   3    17114.65    17258.35    194.58 o 
   0   5   3    52971.63    54510.29    724.04 o 
   2   5   3     1962.18     1765.07     41.44 o 
   4   5   3    23453.60    24213.31    155.51 o 
  -5   6   3      831.33      683.16     19.07 o 
  -3   6   3     1604.35     1563.13     25.70 o 
  -1   6   3      416.54      380.45     16.31 o 
   1   6   3    26366.04    28513.43    289.80 o 
   3   6   3     2709.48     2646.29     49.38 o 
   5   6   3     6607.25     6570.10     51.09 o 
  -6   7   3     2988.14     2859.78     35.35 o 
  -4   7   3      622.30      617.22     18.38 o 
  -2   7   3     2488.10     2393.94     49.04 o 
   0   7   3     8076.75     8454.33     73.77 o 
   2   7   3     4369.66     4361.65     70.66 o 
   4   7   3        0.75        4.49     11.80 o 
   6   7   3      450.76      426.04     18.04 o 
  -7   8   3     2076.25     2064.61     33.62 o 
  -5   8   3      161.49      170.77     13.53 o 
  -3   8   3     1522.20     1604.45     33.58 o 
  -1   8   3      153.02      234.64     18.48 o 
   1   8   3    12710.03    13738.89    193.71 o 
   3   8   3     8515.09     8968.05     95.23 o 
   5   8   3     8010.60     8647.61     74.01 o 
   7   8   3     2720.82     2875.44     42.13 o 
  -8   9   3      327.88      289.63     18.37 o 
  -6   9   3    14725.67    15950.18    197.57 o 
  -4   9   3    10146.56    11513.85     95.04 o 
  -2   9   3      496.03      586.08     22.84 o 
   0   9   3    23636.63    25193.70    359.40 o 
   2   9   3       59.23       78.15     15.49 o 
   4   9   3     1055.15      993.86     26.53 o 
   6   9   3     2542.94     2741.96     40.96 o 
   8   9   3      291.49      252.48     18.89 o 
  -9  10   3     7205.14     7492.88     79.58 o 
  -7  10   3     1893.55     2044.40     37.64 o 
  -5  10   3     7060.41     7181.03     66.66 o 
  -3  10   3     1930.48     1759.30     48.42 o 
  -1  10   3      332.48      277.04     20.80 o 
   1  10   3     1644.07     1554.89     43.19 o 
   3  10   3     1982.36     1784.03     33.81 o 
   5  10   3      606.70      788.22     25.43 o 
   7  10   3     1826.21     1730.10     35.01 o 
   9  10   3       24.81       18.93     15.29 o 
 -10  11   3      570.93      655.82     30.73 o 
  -8  11   3      203.96      175.93     20.98 o 
  -6  11   3        3.27        3.95     15.23 o 
  -4  11   3     2233.73     2247.75     56.09 o 
  -2  11   3     2387.00     2652.06     42.91 o 
   0  11   3     8319.12     8736.97    135.19 o 
   2  11   3      534.09      537.46     23.02 o 
   4  11   3       13.00        8.93     15.10 o 
   6  11   3       99.90       43.66     15.98 o 
   8  11   3        0.13      -17.41     15.14 o 
  10  11   3     1020.40     1072.11     35.15 o 
 -11  12   3     2088.98     2033.94     56.86 o 
  -9  12   3     1006.16      975.29     38.13 o 
  -7  12   3      522.08      557.14     35.40 o 
  -5  12   3     1407.14     1568.33     49.48 o 
  -3  12   3     2355.62     2785.55     66.06 o 
  -1  12   3     1171.14     1231.89     34.38 o 
   1  12   3      496.94      496.17     21.89 o 
   3  12   3        8.80       -1.97     14.67 o 
   5  12   3      289.17      276.98     20.84 o 
   7  12   3     1719.91     1503.16     35.94 o 
   9  12   3      140.84      144.23     22.68 o 
  11  12   3      120.45      134.62     24.85 o 
 -12  13   3      186.29      173.17     29.93 o 
 -10  13   3     1595.45     1673.44     56.53 o 
  -8  13   3      252.86      230.89     25.28 o 
  -6  13   3      299.80      274.27     26.61 o 
  -4  13   3       43.11       38.89     22.88 o 
  -2  13   3       64.16       46.79     23.30 o 
   0  13   3      263.69      287.71     23.00 o 
   2  13   3      347.48      351.62     21.59 o 
   4  13   3     1750.57     1704.29     37.59 o 
   6  13   3       53.20       30.76     17.85 o 
   8  13   3      219.95      192.82     21.09 o 
  10  13   3     1044.22     1022.82     36.77 o 
  12  13   3       44.76       45.77     26.71 o 
 -13  14   3      153.51      116.51     35.77 o 
 -11  14   3      118.58       64.30     30.15 o 
  -9  14   3     2684.19     2623.27     87.28 o 
  -7  14   3      687.82      666.69     41.37 o 
  -5  14   3     2443.25     2224.52     61.63 o 
  -3  14   3       26.66       17.66     24.05 o 
  -1  14   3       39.26        4.56     22.97 o 
   1  14   3     1126.04     1049.57     43.63 o 
   3  14   3      149.84      159.23     21.12 o 
   5  14   3      183.71      187.70     20.29 o 
   7  14   3      245.83      274.90     23.42 o 
   9  14   3      336.32      389.08     28.11 o 
  11  14   3      121.24      109.33     28.90 o 
  13  14   3       89.20       61.67     32.11 o 
 -14  15   3      225.28      217.91     38.33 o 
 -12  15   3      398.11      356.76     42.04 o 
 -10  15   3      664.33      603.22     57.07 o 
  -8  15   3     1233.35     1175.17     48.40 o 
  -6  15   3     4452.11     4321.41     99.25 o 
  -4  15   3      270.61      329.37     34.93 o 
  -2  15   3        0.25      -24.47     24.78 o 
   0  15   3       97.49       86.19     26.85 o 
   2  15   3       55.83       50.28     22.49 o 
   4  15   3     3055.40     2849.63     54.75 o 
   6  15   3     3822.48     3945.10     64.27 o 
   8  15   3     2967.24     2885.71     57.37 o 
  10  15   3       81.73      100.46     24.38 o 
  12  15   3      177.01      143.77     31.56 o 
  14  15   3        4.77       37.73     33.01 o 
 -15  16   3      771.20      765.24     52.78 o 
 -13  16   3     1959.80     1933.86     72.24 o 
 -11  16   3       98.18      141.22     36.76 o 
  -9  16   3      996.53      906.89     66.64 o 
  -7  16   3     7610.20     7683.08    165.89 o 
  -5  16   3        4.43       31.13     29.35 o 
  -3  16   3      605.71      641.64     42.10 o 
  -1  16   3      110.67      132.40     29.49 o 
   1  16   3     5324.97     5367.63    101.98 o 
   3  16   3     4377.27     4453.51     75.39 o 
   5  16   3      493.99      476.04     29.94 o 
   7  16   3      747.95      817.04     35.19 o 
   9  16   3      726.08      793.40     39.73 o 
  11  16   3     3368.76     3381.91     84.73 o 
  13  16   3     1198.14     1153.48     58.78 o 
  15  16   3      150.14      200.40     39.61 o 
 -16  17   3      337.22      374.20     45.93 o 
 -14  17   3      778.56      782.44     54.55 o 
 -12  17   3       52.34       -6.56     34.84 o 
 -10  17   3     1347.26     1335.94     75.94 o 
  -8  17   3       64.81       49.52     40.34 o 
  -6  17   3      146.99      158.42     42.76 o 
  -4  17   3     1123.52     1125.35     59.47 o 
  -2  17   3        4.55      -24.72     27.36 o 
   0  17   3      104.29      108.13     31.73 o 
   2  17   3      271.94      276.63     35.35 o 
   4  17   3       14.12       -7.52     24.07 o 
   6  17   3      197.80      155.25     28.47 o 
   8  17   3      162.83      176.42     29.38 o 
  10  17   3     1416.64     1559.60     61.47 o 
  12  17   3      742.63      832.28     58.20 o 
  14  17   3      215.45      170.51     40.75 o 
  16  17   3       59.33       65.86     38.40 o 
 -17  18   3       60.35       47.23     40.60 o 
 -15  18   3      112.10       85.58     44.30 o 
 -13  18   3      194.20      167.28     39.81 o 
 -11  18   3       15.45      -18.49     33.89 o 
  -9  18   3      295.16      268.91     49.56 o 
  -7  18   3     2470.82     2407.50    126.12 o 
  -5  18   3     1948.27     1903.11     75.77 o 
  -3  18   3       27.21       14.87     33.52 o 
  -1  18   3      641.54      535.61     46.88 o 
   1  18   3      865.83      789.11     47.51 o 
   3  18   3     1365.96     1506.51     51.23 o 
   5  18   3      363.89      350.57     33.74 o 
   7  18   3     1951.89     1993.28     62.57 o 
   9  18   3     2034.75     2086.36     64.27 o 
  11  18   3      151.17      141.61     39.27 o 
  13  18   3       48.81       47.73     38.29 o 
  15  18   3      283.54      202.43     45.98 o 
  17  18   3     1092.29     1115.43     83.74 o 
 -18  19   3       23.63      102.33     51.98 o 
 -16  19   3      474.12      520.30     57.71 o 
 -14  19   3      163.81      145.38     42.88 o 
 -12  19   3      870.78      932.77     65.96 o 
 -10  19   3        4.00       -1.06     46.31 o 
  -8  19   3       42.70        3.82     45.20 o 
  -6  19   3      626.74      555.39     52.35 o 
  -4  19   3       21.50       10.81     35.49 o 
  -2  19   3      986.87      909.12     59.21 o 
   0  19   3     1119.75     1098.85     67.60 o 
   2  19   3      331.82      301.17     40.60 o 
   4  19   3     1974.13     2013.46     60.33 o 
   6  19   3        0.95       24.16     28.46 o 
   8  19   3       10.95       16.87     30.87 o 
  10  19   3     1986.01     2107.95     80.28 o 
  12  19   3      252.97      222.22     43.65 o 
  14  19   3       15.04       52.24     39.96 o 
  16  19   3       19.05        4.91     41.14 o 
  18  19   3      142.32      236.43     56.01 o 
 -17  20   3      110.90      193.83     49.08 o 
 -15  20   3      589.91      617.65     61.31 o 
 -13  20   3       86.84       91.68     44.47 o 
 -11  20   3        1.20       -6.20     39.01 o 
  -9  20   3        1.78       -5.89     45.65 o 
  -7  20   3       86.56       28.09     42.66 o 
  -5  20   3     1161.25     1120.30     66.30 o 
  -3  20   3       62.27       88.43     39.57 o 
  -1  20   3        3.52       55.48     40.50 o 
   1  20   3     3273.05     3409.41     99.11 o 
   3  20   3      203.91      240.79     44.96 o 
   5  20   3        0.57       -8.41     27.34 o 
   7  20   3      442.12      552.80     44.64 o 
   9  20   3        1.51        5.94     35.38 o 
  11  20   3        6.59        2.26     42.48 o 
  13  20   3      617.81      691.75     68.72 o 
  15  20   3      139.28      122.74     44.95 o 
  17  20   3      108.29      181.44     53.19 o 
 -16  21   3      215.36      225.65     47.35 o 
 -14  21   3      105.56      108.30     45.31 o 
 -12  21   3      477.46      579.38     58.95 o 
 -10  21   3      445.66      472.15     64.80 o 
  -8  21   3       14.59       31.23     46.89 o 
  -6  21   3      619.42      571.92     54.51 o 
  -4  21   3      406.04      364.31     49.21 o 
  -2  21   3      566.77      533.09     53.20 o 
   0  21   3      939.49     1019.44     64.54 o 
   2  21   3      428.06      350.48     49.16 o 
   4  21   3      110.73       78.35     43.01 o 
   6  21   3      547.24      543.15     49.68 o 
   8  21   3     2216.48     2458.67     81.23 o 
  10  21   3        0.77        5.80     43.98 o 
  12  21   3       29.90      123.62     48.85 o 
  14  21   3       53.96       62.11     46.99 o 
  16  21   3       19.86       56.38     59.23 o 
 -13  22   3        3.14       23.03     43.78 o 
 -11  22   3      231.90      244.32     61.77 o 
  -9  22   3      350.67      311.50     55.49 o 
  -7  22   3      273.52      238.97     50.56 o 
  -5  22   3      122.90      146.82     43.35 o 
  -3  22   3       38.29       -8.84     41.26 o 
  -1  22   3     1652.54     1772.87     86.24 o 
   1  22   3      174.74      118.02     45.98 o 
   3  22   3      187.09      189.59     46.80 o 
   5  22   3      153.33      150.92     40.67 o 
   7  22   3       76.24       68.39     42.69 o 
   9  22   3       16.55       -3.24     44.43 o 
  11  22   3      631.03      725.37     69.47 o 
  13  22   3       35.66       81.56     60.92 o 
 -12  23   3      102.23       98.51     48.68 o 
 -10  23   3        0.85       53.16     49.00 o 
  -8  23   3      225.09      240.47     56.31 o 
  -6  23   3       84.88       76.06     48.95 o 
  -4  23   3       14.46        9.49     40.16 o 
  -2  23   3      234.18      220.18     46.93 o 
   0  23   3      236.40      134.19     44.56 o 
   2  23   3       24.80      -24.42     40.94 o 
   4  23   3     1200.94     1088.87     67.07 o 
   6  23   3       21.52       15.97     45.32 o 
   8  23   3      127.76      125.14     52.38 o 
  10  23   3      209.99      250.03     65.82 o 
  12  23   3      212.37      216.08     57.28 o 
 -11  24   3       47.99       -5.91     54.67 o 
  -9  24   3       16.82       10.18     49.08 o 
  -7  24   3       77.14      109.21     49.53 o 
  -5  24   3       25.33       23.52     44.04 o 
  -3  24   3        0.50      -13.52     37.73 o 
  -1  24   3       17.56      -20.17     44.61 o 
   1  24   3      435.69      368.15     54.57 o 
   3  24   3        8.78      -31.20     40.71 o 
   5  24   3        0.95      -14.27     47.20 o 
   7  24   3        7.49        9.21     52.99 o 
   9  24   3      875.78      908.66    141.41 o 
  11  24   3      256.41      224.14     85.55 o 
  -8  25   3        2.05       64.27     53.98 o 
  -6  25   3        2.36      -55.19     44.70 o 
  -4  25   3        3.26        9.28     41.64 o 
  -2  25   3       42.69       50.09     44.38 o 
   0  25   3      219.45      204.55     49.19 o 
   2  25   3       40.80      -10.82     42.11 o 
   4  25   3        0.04       -4.98     56.30 o 
   6  25   3      147.72      110.39     59.82 o 
   8  25   3       70.77       33.62     79.07 o 
  -5  26   3        2.75      -16.76     59.54 o 
  -3  26   3       33.80       21.50     46.39 o 
  -1  26   3       11.68       -4.23     48.96 o 
   1  26   3      123.24      134.35     50.89 o 
   3  26   3       45.34       56.37     66.38 o 
   5  26   3        0.88      -32.30     54.42 o 
   0   0   4    39561.23    35772.34    438.32 o 
   1   1   4    58016.95    57474.80    564.93 o 
   0   2   4     1201.90     1176.02     35.95 o 
   2   2   4     3551.41     3584.56     52.75 o 
  -1   3   4    10987.62    11201.68    141.14 o 
   1   3   4    15803.55    15957.01    183.73 o 
   3   3   4    21755.92    22273.38    140.54 o 
  -2   4   4    11118.68    10748.58    136.16 o 
   0   4   4    17781.96    18093.12    195.20 o 
   2   4   4     1997.85     1577.04     29.21 o 
   4   4   4    17977.90    19285.79    189.93 o 
  -3   5   4       82.30       63.35     13.09 o 
  -1   5   4     1541.59     1437.56     33.80 o 
   1   5   4      854.64      800.47     21.09 o 
   3   5   4     9456.89     9837.14     88.81 o 
   5   5   4      216.97      287.43     18.24 o 
  -4   6   4      652.31      676.76     22.54 o 
  -2   6   4       50.75       33.08     15.07 o 
   0   6   4    13775.97    15215.20    178.64 o 
   2   6   4       12.22       34.26     11.61 o 
   4   6   4      157.59      168.37     15.29 o 
   6   6   4     3859.17     3893.73     53.24 o 
  -5   7   4    11107.99    11105.09     82.53 o 
  -3   7   4      625.17      580.20     27.14 o 
  -1   7   4    16407.50    17812.81    165.95 o 
   1   7   4       96.80      148.56     14.46 o 
   3   7   4     2795.93     3045.96     43.23 o 
   5   7   4      146.05      125.33     15.20 o 
   7   7   4        5.34      -10.32     12.31 o 
  -6   8   4       63.55       78.05     13.86 o 
  -4   8   4     1010.60      965.95     30.35 o 
  -2   8   4       37.02        3.76     15.78 o 
   0   8   4       74.50       49.06     14.21 o 
   2   8   4    14871.76    16634.91    101.77 o 
   4   8   4     7011.74     7154.43     98.37 o 
   6   8   4     4367.81     4856.60     67.49 o 
   8   8   4     1087.09     1138.92     27.70 o 
  -7   9   4      971.43     1072.40     25.48 o 
  -5   9   4        0.63      -17.41     12.21 o 
  -3   9   4      486.27      445.02     23.34 o 
  -1   9   4    11858.08    12499.11    168.02 o 
   1   9   4     3468.97     3920.81     47.50 o 
   3   9   4     1332.17     1277.88     32.71 o 
   5   9   4      119.14       88.27     17.50 o 
   7   9   4     4751.62     5347.05     75.18 o 
   9   9   4     2904.19     3078.32     55.96 o 
  -8  10   4        0.40        0.99     18.71 o 
  -6  10   4        1.66      -12.01     17.28 o 
  -4  10   4     4652.44     4840.56     71.89 o 
  -2  10   4      738.63      794.77     29.34 o 
   0  10   4    12582.14    13786.75    192.09 o 
   2  10   4    17659.21    19187.15    252.20 o 
   4  10   4     4344.79     4600.64     58.44 o 
   6  10   4      394.24      402.38     21.73 o 
   8  10   4      651.49      496.13     24.53 o 
  10  10   4     2994.46     2951.67     69.33 o 
  -9  11   4     1017.46      976.68     43.99 o 
  -7  11   4     1208.35     1180.46     46.72 o 
  -5  11   4        4.23        1.25     17.39 o 
  -3  11   4       25.43       44.11     21.63 o 
  -1  11   4     3087.94     3217.24     65.78 o 
   1  11   4       41.22       26.72     16.88 o 
   3  11   4     3304.37     3575.75     51.87 o 
   5  11   4        3.15        3.79     16.93 o 
   7  11   4      190.53      207.65     20.43 o 
   9  11   4     1267.68     1257.96     37.34 o 
  11  11   4       47.10       27.40     23.88 o 
 -10  12   4     2061.42     2130.18     57.29 o 
  -8  12   4     4621.68     4321.56     76.07 o 
  -6  12   4    11999.00    12559.62    189.49 o 
  -4  12   4       57.41       78.51     24.90 o 
  -2  12   4        8.29       10.18     21.09 o 
   0  12   4     1137.73     1289.55     39.98 o 
   2  12   4      602.47      523.46     27.47 o 
   4  12   4     5345.16     5272.64     65.52 o 
   6  12   4     5261.16     5416.80     64.35 o 
   8  12   4     3838.49     3934.64     56.50 o 
  10  12   4      868.81      883.37     41.73 o 
  12  12   4      823.62      763.14     42.63 o 
 -11  13   4        7.95        3.00     27.12 o 
  -9  13   4     1223.69     1133.10     48.82 o 
  -7  13   4      279.43      251.99     30.90 o 
  -5  13   4      166.16      248.86     35.54 o 
  -3  13   4     3500.15     3679.37     76.64 o 
  -1  13   4       96.64      104.88     26.19 o 
   1  13   4      252.06      233.04     25.04 o 
   3  13   4      852.32     1034.34     36.03 o 
   5  13   4     2753.10     2624.03     54.83 o 
   7  13   4      238.63      238.19     23.09 o 
   9  13   4      967.24      900.02     38.27 o 
  11  13   4       30.13        4.67     25.51 o 
  13  13   4        0.17       -9.38     29.13 o 
 -12  14   4      585.29      588.98     41.88 o 
 -10  14   4      254.03      225.78     32.65 o 
  -8  14   4     1366.64     1284.86     48.41 o 
  -6  14   4      609.31      582.77     40.20 o 
  -4  14   4     6628.81     6691.94    123.08 o 
  -2  14   4       74.76       78.03     27.12 o 
   0  14   4      654.46      612.26     37.41 o 
   2  14   4      113.97       80.91     23.08 o 
   4  14   4      988.81     1115.44     39.80 o 
   6  14   4     2703.74     2724.97     54.48 o 
   8  14   4      679.19      610.58     34.85 o 
  10  14   4     2181.36     2206.63     62.31 o 
  12  14   4     1043.89      933.38     48.28 o 
  14  14   4      296.58      304.98     41.61 o 
 -13  15   4       89.11       34.74     36.47 o 
 -11  15   4     1371.02     1426.28     66.85 o 
  -9  15   4       47.47      111.64     31.61 o 
  -7  15   4      166.55      157.84     33.75 o 
  -5  15   4     4195.26     4474.04     90.91 o 
  -3  15   4     5755.64     5831.90    101.53 o 
  -1  15   4       45.66       29.57     25.23 o 
   1  15   4     1116.39     1174.46     49.00 o 
   3  15   4     1209.24     1396.40     49.29 o 
   5  15   4      986.23     1109.57     41.72 o 
   7  15   4     1212.06     1246.88     44.57 o 
   9  15   4        7.69       -5.52     30.53 o 
  11  15   4      430.53      429.44     43.55 o 
  13  15   4     1335.15     1274.03     61.12 o 
  15  15   4        5.87       17.10     35.50 o 
 -14  16   4       12.37      -18.61     36.58 o 
 -12  16   4        4.34      -28.35     33.39 o 
 -10  16   4      801.18      776.95     77.54 o 
  -8  16   4      650.03      674.83     42.65 o 
  -6  16   4      384.73      307.62     36.47 o 
  -4  16   4     3707.94     3697.50    116.69 o 
  -2  16   4      424.13      382.02     38.59 o 
   0  16   4      667.25      662.03     42.25 o 
   2  16   4       10.55       23.19     27.33 o 
   4  16   4       11.84       -7.13     25.54 o 
   6  16   4        3.82        0.05     24.39 o 
   8  16   4      100.51       67.16     31.03 o 
  10  16   4      472.92      365.05     40.91 o 
  12  16   4      321.03      303.48     40.79 o 
  14  16   4       69.45       96.74     41.85 o 
  16  16   4      101.89      108.46     41.43 o 
 -15  17   4       63.71        5.11     34.41 o 
 -13  17   4      478.83      426.04     46.21 o 
 -11  17   4      103.24      126.39     40.42 o 
  -9  17   4     2199.51     1954.23     87.78 o 
  -7  17   4     2515.07     2637.59     88.59 o 
  -5  17   4        0.00       19.42     34.95 o 
  -3  17   4       46.07       93.25     32.13 o 
  -1  17   4      325.76      264.21     35.89 o 
   1  17   4     1387.13     1327.67     55.77 o 
   3  17   4       75.52      124.26     30.16 o 
   5  17   4     1262.09     1442.93     54.26 o 
   7  17   4        7.26       15.63     31.00 o 
   9  17   4      400.26      347.99     40.49 o 
  11  17   4      288.19      220.21     38.62 o 
  13  17   4        1.47        3.68     36.45 o 
  15  17   4      984.85      970.57     76.50 o 
  17  17   4      333.12      356.29     52.45 o 
 -16  18   4       21.40        6.77     40.20 o 
 -14  18   4        4.67       -0.03     35.42 o 
 -12  18   4       38.78       40.85     33.97 o 
 -10  18   4      178.28      109.38     47.91 o 
  -8  18   4        0.08       21.36     47.13 o 
  -6  18   4      557.80      559.16     63.05 o 
  -4  18   4      671.73      690.20     56.33 o 
  -2  18   4        0.03      -32.96     30.68 o 
   0  18   4        6.15       -6.50     29.87 o 
   2  18   4     1263.89     1415.55     60.12 o 
   4  18   4      187.13      155.83     32.23 o 
   6  18   4     3811.66     3843.58     92.90 o 
   8  18   4       80.64       57.57     34.48 o 
  10  18   4      619.11      569.78     52.40 o 
  12  18   4       11.86       47.24     40.77 o 
  14  18   4       97.29      106.01     41.20 o 
  16  18   4      164.68      161.57     46.45 o 
  18  18   4      200.67      253.41     58.39 o 
 -17  19   4       43.43      110.89     49.23 o 
 -15  19   4       49.41        2.79     41.98 o 
 -13  19   4        0.71        0.72     36.52 o 
 -11  19   4      136.42       76.73     46.58 o 
  -9  19   4        1.47        0.02     39.96 o 
  -7  19   4     1146.20     1204.57     67.48 o 
  -5  19   4     1728.11     1816.86     79.14 o 
  -3  19   4      381.47      413.76     48.36 o 
  -1  19   4      234.11      254.11     42.24 o 
   1  19   4        4.79       20.30     33.33 o 
   3  19   4       50.31      -15.34     32.13 o 
   5  19   4        1.06        3.43     30.13 o 
   7  19   4      763.79      882.26     53.46 o 
   9  19   4       76.42       71.93     40.65 o 
  11  19   4      402.71      424.03     60.12 o 
  13  19   4        0.08      -11.16     42.73 o 
  15  19   4       13.62       -6.16     41.44 o 
  17  19   4       83.77      175.23     47.30 o 
 -16  20   4       72.21      143.27     45.83 o 
 -14  20   4       98.11      131.55     48.32 o 
 -12  20   4      318.23      340.58     52.21 o 
 -10  20   4        7.72       36.33     49.64 o 
  -8  20   4       38.51        2.58     44.25 o 
  -6  20   4      281.43      329.42     46.13 o 
  -4  20   4      233.30      237.01     46.21 o 
  -2  20   4     1612.70     1409.84     79.62 o 
   0  20   4      298.77      234.50     43.31 o 
   2  20   4        0.37      -39.08     38.18 o 
   4  20   4      117.79      116.98     37.24 o 
   6  20   4      519.71      454.44     45.66 o 
   8  20   4      145.79      146.46     41.63 o 
  10  20   4       98.49      129.14     42.24 o 
  12  20   4      100.87      105.99     52.86 o 
  14  20   4       24.94       28.83     46.58 o 
  16  20   4        0.01       27.65     50.51 o 
 -15  21   4      196.88      250.62     53.67 o 
 -13  21   4       57.60       49.44     42.16 o 
 -11  21   4      104.36      114.80     57.17 o 
  -9  21   4      545.10      560.36     63.98 o 
  -7  21   4      300.10      343.69     49.38 o 
  -5  21   4      442.56      494.50     53.20 o 
  -3  21   4        0.21       11.01     39.97 o 
  -1  21   4     1660.29     1693.27     78.41 o 
   1  21   4      337.99      333.67     47.57 o 
   3  21   4       38.77       50.67     36.50 o 
   5  21   4      591.56      579.59     49.80 o 
   7  21   4      125.72      107.17     38.53 o 
   9  21   4       83.25       64.72     41.71 o 
  11  21   4       27.69       81.67     51.01 o 
  13  21   4      351.96      467.48     63.72 o 
  15  21   4        2.30        6.22     52.31 o 
 -12  22   4      413.13      412.35     54.93 o 
 -10  22   4       72.67        8.13     42.97 o 
  -6  22   4        5.50      -10.05     40.73 o 
  -4  22   4      736.98      754.26     63.32 o 
  -2  22   4       43.69       11.16     36.42 o 
   0  22   4      195.80      159.83     44.99 o 
   2  22   4       10.38       -0.89     38.12 o 
   4  22   4        0.07      -18.16     46.61 o 
   6  22   4      274.51      246.90     55.40 o 
   8  22   4      136.22      159.25     44.46 o 
  10  22   4      525.28      554.39     65.41 o 
  12  22   4      459.38      444.72     64.46 o 
 -11  23   4        0.01       31.65     52.79 o 
  -9  23   4      215.87      219.29     58.05 o 
  -7  23   4       88.55       83.79     50.23 o 
  -5  23   4       20.99       -2.39     40.04 o 
  -3  23   4       12.71       30.44     42.39 o 
  -1  23   4      193.81      144.27     42.53 o 
   1  23   4       10.20      -57.08     38.06 o 
   3  23   4      901.61      894.03     64.72 o 
   5  23   4        0.08      -14.19     47.93 o 
   7  23   4       22.43       51.96     52.12 o 
   9  23   4      356.49      356.55     75.18 o 
  11  23   4      243.93      208.06     52.77 o 
 -10  24   4      129.29      117.34     56.25 o 
  -8  24   4        0.15      -15.21     46.27 o 
  -6  24   4        6.51        2.93     37.12 o 
  -4  24   4       29.52       28.51     40.63 o 
  -2  24   4        5.39      -12.17     43.06 o 
   0  24   4        0.16       17.19     42.21 o 
   2  24   4       29.89       26.74     42.29 o 
   4  24   4       86.25       82.18     54.83 o 
   6  24   4       88.59       86.50     57.26 o 
   8  24   4      827.48      871.13     93.19 o 
  10  24   4      323.43      382.75     93.80 o 
  -7  25   4       98.33      113.51     52.20 o 
  -5  25   4        5.51      -10.66     45.16 o 
  -3  25   4      304.18      352.95     50.75 o 
  -1  25   4       17.58        1.91     42.03 o 
   1  25   4       18.69        6.88     41.98 o 
   3  25   4        5.52       14.78     53.22 o 
   5  25   4      539.34      567.56     80.61 o 
   7  25   4      384.90      421.79     80.76 o 
   0  26   4      246.08      235.94     51.53 o 
   0   1   5      256.19      276.56     27.35 o 
  -1   2   5      267.80      243.83     21.06 o 
   1   2   5    14924.44    16443.29    294.69 o 
  -2   3   5     1990.36     2050.50     47.62 o 
   0   3   5      823.44      713.52     25.47 o 
   2   3   5     1112.37      991.70     28.29 o 
  -3   4   5     9395.45     9447.17     88.97 o 
  -1   4   5      303.50      337.17     18.32 o 
   1   4   5     3624.31     4095.92     63.34 o 
   3   4   5     1393.05     1673.28     35.39 o 
  -4   5   5      270.75      287.00     19.96 o 
  -2   5   5      521.84      507.70     26.08 o 
   0   5   5     4094.71     4416.19     55.69 o 
   2   5   5      630.62      655.91     23.23 o 
   4   5   5    15750.08    16240.55    154.59 o 
  -5   6   5    10518.84    11538.93    165.44 o 
  -3   6   5      986.84      939.42     32.76 o 
  -1   6   5     2675.84     2917.85     48.57 o 
   1   6   5    11327.63    11843.06    143.41 o 
   3   6   5      252.88      205.98     17.31 o 
   5   6   5      126.17      160.00     18.38 o 
  -6   7   5      989.60      856.29     29.11 o 
  -4   7   5     2157.63     2282.85     47.46 o 
  -2   7   5      166.71      135.53     23.66 o 
   0   7   5    10926.24    12423.93    107.93 o 
   2   7   5     2412.52     2372.35     41.75 o 
   4   7   5     8503.41     8469.21     72.21 o 
   6   7   5        0.99        5.14     14.84 o 
  -7   8   5       48.33       42.12     17.90 o 
  -5   8   5      416.76      420.68     25.98 o 
  -3   8   5     3578.45     3583.79     68.33 o 
  -1   8   5      427.36      481.84     20.39 o 
   1   8   5     1935.32     1594.23     47.76 o 
   3   8   5    20948.33    22597.41    265.42 o 
   5   8   5        6.93       -3.42     16.06 o 
   7   8   5      228.19      186.10     18.39 o 
  -8   9   5     1047.39     1169.81     48.54 o 
  -6   9   5      743.49      784.34     32.20 o 
  -4   9   5    11976.62    12027.87    149.06 o 
  -2   9   5     2024.00     2016.85     46.10 o 
   0   9   5     1368.63     1581.48     33.66 o 
   2   9   5     3404.78     3261.45     49.18 o 
   4   9   5       91.77       74.82     18.44 o 
   6   9   5     2867.20     2840.60     48.89 o 
   8   9   5     3583.49     3525.73     54.48 o 
  -9  10   5     3723.97     3623.73     71.61 o 
  -7  10   5      432.38      395.08     32.60 o 
  -5  10   5      426.45      354.40     30.00 o 
  -3  10   5      954.76     1087.69     36.42 o 
  -1  10   5     2331.84     2574.84     52.94 o 
   1  10   5      250.76      232.95     19.57 o 
   3  10   5     1730.58     1731.09     38.77 o 
   5  10   5     7752.67     8036.11    110.73 o 
   7  10   5        7.23      -12.97     19.23 o 
   9  10   5      765.43      760.87     38.36 o 
 -10  11   5     2519.42     2573.83     64.63 o 
  -8  11   5     1478.81     1345.00     52.81 o 
  -6  11   5     2183.78     2243.13     62.09 o 
  -4  11   5     5091.08     5457.29     91.29 o 
  -2  11   5     3381.74     3360.01     58.95 o 
   0  11   5        0.80        6.75     19.43 o 
   2  11   5      926.90      970.73     35.22 o 
   4  11   5      135.91      153.21     20.89 o 
   6  11   5       21.27        0.41     17.46 o 
   8  11   5      164.04      116.17     24.49 o 
  10  11   5       50.68       29.95     27.36 o 
 -11  12   5     1784.87     1849.50     58.20 o 
  -9  12   5      106.47       90.49     25.71 o 
  -7  12   5      122.55      148.47     29.09 o 
  -5  12   5     2255.53     2117.10     61.00 o 
  -3  12   5      304.38      304.93     32.56 o 
  -1  12   5      554.74      520.10     34.64 o 
   1  12   5      185.95      179.69     24.29 o 
   3  12   5      413.97      387.13     27.13 o 
   5  12   5      203.09      209.63     25.09 o 
   7  12   5      158.41      143.03     23.07 o 
   9  12   5     2191.31     2347.91     62.60 o 
  11  12   5       57.32       66.25     29.18 o 
 -12  13   5     1944.10     1778.59     66.64 o 
 -10  13   5      191.82      141.48     30.20 o 
  -8  13   5       79.92       51.38     33.87 o 
  -6  13   5      231.94      184.72     31.37 o 
  -4  13   5      845.62      772.05     42.26 o 
  -2  13   5      849.35      921.72     44.54 o 
   0  13   5      487.56      432.90     34.32 o 
   2  13   5     3639.97     3948.32     76.71 o 
   4  13   5     2763.06     2954.33     60.27 o 
   6  13   5     1472.47     1530.45     46.16 o 
   8  13   5      553.21      478.22     34.39 o 
  10  13   5      560.45      570.77     43.00 o 
  12  13   5     5023.22     5258.88     97.15 o 
 -13  14   5     1500.93     1550.88     60.74 o 
 -11  14   5      486.98      423.39     38.49 o 
  -9  14   5     2412.55     2495.29     74.23 o 
  -7  14   5     1822.64     1756.92     61.86 o 
  -5  14   5     2767.12     2923.16     75.57 o 
  -3  14   5        6.01        2.64     25.92 o 
  -1  14   5     1141.63     1207.14     51.00 o 
   1  14   5      281.69      266.79     31.39 o 
   3  14   5      169.92      187.84     28.54 o 
   5  14   5     1383.77     1449.33     46.00 o 
   7  14   5     1284.62     1236.80     49.62 o 
   9  14   5     3772.73     3647.03     87.77 o 
  11  14   5     1206.13     1175.64     57.84 o 
  13  14   5     1570.38     1598.79     65.61 o 
 -14  15   5      210.91      193.01     41.87 o 
 -12  15   5     3188.04     3355.20    101.06 o 
 -10  15   5     4637.32     4915.19    133.61 o 
  -8  15   5     1143.26     1172.94     62.86 o 
  -6  15   5      926.22      932.02     49.96 o 
  -4  15   5      900.45      851.49     47.29 o 
  -2  15   5      273.36      253.95     34.44 o 
   0  15   5      482.18      456.46     37.94 o 
   2  15   5       59.09       58.41     26.49 o 
   4  15   5        0.06      -31.58     22.32 o 
   6  15   5      306.83      362.54     30.91 o 
   8  15   5       15.00       17.04     30.78 o 
  10  15   5      200.94      166.70     38.85 o 
  12  15   5        0.70      -14.77     34.93 o 
  14  15   5       44.89       21.53     40.49 o 
 -15  16   5      154.58      155.47     44.35 o 
 -13  16   5     1262.41     1260.26     63.53 o 
 -11  16   5      245.97      213.24     44.21 o 
  -9  16   5     1106.78     1077.44     55.16 o 
  -7  16   5      568.53      495.12     44.28 o 
  -5  16   5      266.34      250.71     37.22 o 
  -3  16   5     2550.03     2369.11     71.78 o 
  -1  16   5       22.64       21.90     29.84 o 
   1  16   5       98.62       77.23     30.63 o 
   3  16   5      208.92      191.38     33.35 o 
   5  16   5      271.73      288.68     33.42 o 
   7  16   5     2922.49     2989.29     87.66 o 
   9  16   5      153.64      145.01     37.65 o 
  11  16   5       20.12        2.27     32.65 o 
  13  16   5      702.75      731.21     52.53 o 
  15  16   5      137.44       74.67     43.47 o 
 -16  17   5       50.07       70.55     42.85 o 
 -14  17   5      235.64      174.32     46.63 o 
 -12  17   5       52.56        1.90     37.28 o 
 -10  17   5       39.48        9.57     43.98 o 
  -8  17   5       82.40      107.02     39.05 o 
  -6  17   5      384.42      310.93     38.06 o 
  -4  17   5     3531.20     3950.32     93.83 o 
  -2  17   5     1244.31     1175.40     56.01 o 
   0  17   5      293.54      263.08     36.20 o 
   2  17   5        8.47       -2.99     29.65 o 
   4  17   5      709.64      665.33     43.07 o 
   6  17   5       56.19       48.87     34.21 o 
   8  17   5      173.01      220.80     42.94 o 
  10  17   5      513.81      556.04     52.53 o 
  12  17   5       43.00       25.74     37.65 o 
  14  17   5      197.34      116.28     44.51 o 
  16  17   5        2.41        2.85     44.62 o 
 -17  18   5      158.28      154.92     49.01 o 
 -15  18   5      946.79     1124.05     73.80 o 
 -13  18   5       13.18      -27.41     36.94 o 
 -11  18   5       31.17        8.44     42.50 o 
  -9  18   5      176.95      159.49     48.47 o 
  -7  18   5     1080.83      997.87     62.83 o 
  -5  18   5        0.63      -13.15     34.53 o 
  -3  18   5      484.51      500.11     44.56 o 
  -1  18   5       36.12       27.39     32.41 o 
   1  18   5      140.34      112.85     34.72 o 
   3  18   5     1544.62     1588.93     63.31 o 
   5  18   5       73.31       27.95     34.69 o 
   7  18   5        2.53      -19.51     32.96 o 
   9  18   5      729.91      701.78     59.04 o 
  11  18   5      494.11      600.47     54.28 o 
  13  18   5      119.64      116.54     47.95 o 
  15  18   5       15.57      -30.25     41.94 o 
  17  18   5        6.29       -0.44     42.60 o 
 -16  19   5       95.07      157.88     50.00 o 
 -14  19   5       73.54       30.72     39.42 o 
 -12  19   5        0.77      -11.57     39.95 o 
 -10  19   5      293.50      236.13     51.91 o 
  -8  19   5      371.07      340.63     45.54 o 
  -6  19   5       23.89       37.18     39.35 o 
  -4  19   5     1531.07     1533.28     74.21 o 
  -2  19   5       46.69      -11.96     34.21 o 
   0  19   5      640.23      648.16     48.87 o 
   2  19   5        3.73      -23.48     33.65 o 
   4  19   5       46.10       10.62     33.07 o 
   6  19   5      329.20      307.33     43.07 o 
   8  19   5      522.13      535.43     53.35 o 
  10  19   5        0.83        2.07     40.06 o 
  12  19   5        9.15       35.79     45.57 o 
  14  19   5       94.28       68.22     51.52 o 
  16  19   5       90.98      177.43     52.61 o 
 -15  20   5      125.18      113.88     53.71 o 
 -13  20   5        9.66       45.57     40.62 o 
 -11  20   5       23.97       -3.47     48.11 o 
  -9  20   5      149.15      143.80     48.64 o 
  -7  20   5        0.98       15.72     34.49 o 
  -5  20   5      714.23      595.59     56.31 o 
  -3  20   5      167.02      118.42     43.27 o 
  -1  20   5      392.02      296.39     48.04 o 
   1  20   5     1825.49     1774.56     70.02 o 
   3  20   5      766.79      684.46     50.63 o 
   5  20   5      400.67      339.17     42.96 o 
   7  20   5       89.12      139.78     45.75 o 
   9  20   5     1122.36     1255.42     73.02 o 
  11  20   5      412.30      493.59     55.44 o 
  13  20   5      151.44      143.14     48.69 o 
  15  20   5      156.77      238.10     54.17 o 
 -14  21   5       13.10      -23.27     46.39 o 
 -12  21   5        0.11        1.86     38.94 o 
 -10  21   5       57.27        7.26     45.65 o 
  -8  21   5      540.12      592.62     56.50 o 
  -6  21   5      959.75      942.96     65.42 o 
  -4  21   5      873.92      848.32     62.40 o 
  -2  21   5      549.33      495.96     53.40 o 
   0  21   5       10.32       -4.06     38.18 o 
   2  21   5      349.53      216.63     45.73 o 
   4  21   5      342.62      315.14     49.03 o 
   6  21   5        3.90       -8.39     36.44 o 
   8  21   5      450.82      482.82     54.29 o 
  10  21   5      289.85      252.77     60.20 o 
  12  21   5      226.57      199.70     58.07 o 
  14  21   5       14.82       10.47     50.71 o 
 -11  22   5       29.36       17.07     48.40 o 
  -9  22   5       70.89       94.57     48.34 o 
  -7  22   5       17.85       17.88     41.48 o 
  -5  22   5      381.89      366.59     52.29 o 
  -3  22   5      222.55      227.53     48.98 o 
  -1  22   5       22.27       -6.59     39.13 o 
   1  22   5      110.66      159.86     43.42 o 
   3  22   5      227.62      251.28     53.54 o 
   5  22   5      108.93      124.93     53.62 o 
   7  22   5      141.65      177.35     47.81 o 
   9  22   5        9.81       -0.60     42.93 o 
  11  22   5       32.68       29.01     46.38 o 
 -10  23   5      232.82      190.30     52.99 o 
  -8  23   5      262.70      203.15     52.80 o 
  -6  23   5        0.00        2.48     38.94 o 
  -4  23   5       56.20       15.33     39.51 o 
  -2  23   5        0.44       -7.29     40.80 o 
   0  23   5       22.94      -12.01     39.05 o 
   2  23   5        0.07      -19.44     41.34 o 
   4  23   5       82.00       54.26     50.85 o 
   6  23   5       75.18       34.20     64.71 o 
   8  23   5      488.76      498.27     69.85 o 
  10  23   5        1.61       26.94     54.21 o 
  -7  24   5        0.74      -10.71     38.24 o 
  -5  24   5        0.45       -3.98     41.85 o 
  -3  24   5        5.82        5.13     42.46 o 
  -1  24   5        6.27      -43.65     40.32 o 
   1  24   5       88.03       66.24     46.04 o 
   3  24   5       68.65       40.70     52.33 o 
   5  24   5       12.93      -14.20     59.68 o 
   7  24   5       73.73       40.99     60.21 o 
  -4  25   5        2.00       -5.09     40.80 o 
  -2  25   5       81.95       46.09     45.00 o 
   0  25   5       59.03      -32.37     43.21 o 
   2  25   5       10.48      -26.73     49.07 o 
   4  25   5        0.02      -53.38     52.54 o 
   1   1   6        0.09      -10.19     22.81 o 
   0   2   6      237.72      285.06     32.41 o 
   2   2   6      391.54      438.68     30.51 o 
  -1   3   6    12313.09    13630.85    125.24 o 
   1   3   6     5473.35     5238.02     83.13 o 
   3   3   6      668.79      661.85     35.59 o 
  -2   4   6    12025.36    12732.11    160.26 o 
   0   4   6     5323.06     5188.37    122.28 o 
   2   4   6       19.87      -21.86     16.22 o 
   4   4   6        6.67        2.15     17.78 o 
  -3   5   6      465.06      424.13     26.02 o 
  -1   5   6     1363.73     1491.19     33.78 o 
   1   5   6     2288.90     2595.83     43.39 o 
   3   5   6       32.66       31.79     15.56 o 
   5   5   6      188.05      205.28     20.91 o 
  -4   6   6      888.69      918.37     34.20 o 
  -2   6   6     6214.52     6168.72     75.23 o 
   0   6   6     7822.47     8184.97    113.85 o 
   2   6   6      297.46      332.59     20.92 o 
   4   6   6     1251.38     1212.11     34.38 o 
   6   6   6     7568.46     8009.88     87.39 o 
  -5   7   6       21.38       14.97     19.15 o 
  -3   7   6     4382.20     4504.81    124.56 o 
  -1   7   6     9627.32     9775.01     92.71 o 
   1   7   6     2447.62     2318.92     38.10 o 
   3   7   6       28.90       45.54     14.94 o 
   5   7   6      732.21      700.37     26.36 o 
   7   7   6      458.15      451.89     28.14 o 
  -6   8   6      846.06      747.28     34.18 o 
  -4   8   6     1921.05     1736.65     45.72 o 
  -2   8   6     4336.05     4450.89     63.52 o 
   0   8   6    12874.40    13472.68    157.11 o 
   2   8   6      321.79      385.91     23.83 o 
   4   8   6       31.24       24.70     15.48 o 
   6   8   6      222.45      168.78     19.31 o 
   8   8   6     5329.23     5210.67     94.44 o 
  -7   9   6      281.98      325.67     31.66 o 
  -5   9   6     1593.25     1589.06     44.67 o 
  -3   9   6       93.89       97.78     18.19 o 
  -1   9   6     3549.21     3393.51     62.94 o 
   1   9   6        7.86      -11.77     16.83 o 
   3   9   6        7.33        9.99     16.04 o 
   5   9   6      401.02      389.50     25.23 o 
   7   9   6       46.82       80.47     19.91 o 
   9   9   6     1139.42     1135.02     41.87 o 
  -8  10   6      474.68      444.29     33.11 o 
  -6  10   6     1169.04     1039.24     46.61 o 
  -4  10   6      447.68      357.30     31.64 o 
  -2  10   6       50.61       52.97     19.91 o 
   0  10   6      764.34      828.28     34.88 o 
   2  10   6       11.96      -16.21     20.09 o 
   4  10   6      192.12      201.63     24.08 o 
   6  10   6       18.74       22.23     21.14 o 
   8  10   6      356.55      288.40     29.51 o 
  10  10   6      889.47      965.73     46.30 o 
  -9  11   6      580.35      598.83     36.68 o 
  -7  11   6      562.10      556.13     40.39 o 
  -5  11   6      853.28      814.24     44.17 o 
  -3  11   6     1485.99     1312.19     51.18 o 
  -1  11   6       70.44       26.01     23.34 o 
   1  11   6        5.18       20.52     20.20 o 
   3  11   6        1.65       -0.71     21.15 o 
   5  11   6     3726.82     3788.08     89.68 o 
   7  11   6      127.10      126.36     25.77 o 
   9  11   6     4428.28     5020.85    147.07 o 
  11  11   6     1145.94     1135.16     50.14 o 
 -10  12   6     1236.61     1093.21     49.61 o 
  -8  12   6      103.50      101.81     33.31 o 
  -6  12   6     2890.93     2798.21     73.30 o 
  -4  12   6      996.94     1037.71     49.07 o 
  -2  12   6       30.33       -1.24     23.60 o 
   0  12   6     2526.16     2729.25     70.75 o 
   2  12   6      153.40      171.20     25.81 o 
   4  12   6      562.17      690.48     35.07 o 
   6  12   6      488.09      495.52     32.09 o 
   8  12   6      268.68      192.44     34.51 o 
  10  12   6      216.95      293.18     42.25 o 
  12  12   6      562.73      510.27     44.93 o 
 -11  13   6       11.49      -14.05     28.62 o 
  -9  13   6     1158.06     1143.86     49.81 o 
  -7  13   6      190.89      119.05     31.77 o 
  -5  13   6     1297.43     1210.40     53.32 o 
  -3  13   6       33.55       -9.23     23.70 o 
  -1  13   6      231.00      250.26     32.59 o 
   1  13   6     3069.49     2758.51     72.57 o 
   3  13   6      208.58      159.89     27.05 o 
   5  13   6      484.65      471.88     32.47 o 
   7  13   6      381.39      412.47     38.05 o 
   9  13   6     1634.06     1720.22     64.81 o 
  11  13   6      295.46      370.88     43.49 o 
  13  13   6     1020.13      996.28     62.12 o 
 -12  14   6        4.77        1.55     34.54 o 
 -10  14   6     1111.33     1003.67     53.83 o 
  -8  14   6      673.25      648.60     45.65 o 
  -6  14   6       97.30       58.52     30.57 o 
  -4  14   6       79.97       84.89     29.76 o 
  -2  14   6      472.94      454.88     39.49 o 
   0  14   6      670.74      630.56     41.51 o 
   2  14   6      204.84      203.56     33.46 o 
   4  14   6       85.22       91.29     28.12 o 
   6  14   6      194.21      196.47     30.86 o 
   8  14   6      522.34      571.46     45.14 o 
  10  14   6        0.50      -22.68     31.06 o 
  12  14   6      440.37      470.87     47.80 o 
  14  14   6       40.56       16.93     35.85 o 
 -13  15   6      430.43      393.49     44.85 o 
 -11  15   6      195.30      232.23     37.53 o 
  -9  15   6      112.72       87.70     31.48 o 
  -7  15   6      656.16      688.01     48.16 o 
  -5  15   6       12.88      -35.93     29.89 o 
  -3  15   6     1505.50     1396.07     58.38 o 
  -1  15   6      186.03      186.93     33.82 o 
   1  15   6      230.53      203.44     34.84 o 
   3  15   6      922.89      832.00     54.94 o 
   5  15   6       16.36      -40.23     27.21 o 
   7  15   6      545.98      634.14     52.34 o 
   9  15   6     4158.55     4517.94    102.45 o 
  11  15   6      313.78      372.81     42.44 o 
  13  15   6       95.16      101.36     35.89 o 
  15  15   6      151.45      209.78     44.96 o 
 -14  16   6       29.16       73.59     43.83 o 
 -12  16   6     1243.41     1303.75     71.73 o 
 -10  16   6     4594.90     4824.29    111.85 o 
  -8  16   6      125.41      134.51     35.87 o 
  -6  16   6     1151.82     1185.45     58.16 o 
  -4  16   6       96.00      116.01     33.15 o 
  -2  16   6     4084.62     3961.80     92.97 o 
   0  16   6       20.97       25.19     29.93 o 
   2  16   6      163.26      121.18     33.43 o 
   4  16   6      229.73      193.18     31.63 o 
   6  16   6       80.57       33.68     31.90 o 
   8  16   6      629.55      631.14     54.85 o 
  10  16   6      953.50      955.08     58.79 o 
  12  16   6      706.24      699.46     54.52 o 
  14  16   6       69.47       42.34     44.28 o 
  16  16   6       23.09        6.63     42.17 o 
 -15  17   6      530.29      553.26     60.50 o 
 -13  17   6      125.06      143.71     43.60 o 
 -11  17   6       77.62      171.06     44.04 o 
  -9  17   6       32.03       15.53     37.85 o 
  -7  17   6      509.62      461.36     46.29 o 
  -5  17   6      175.99      189.10     36.66 o 
  -3  17   6      750.93      652.04     48.03 o 
  -1  17   6       10.53        5.26     29.81 o 
   1  17   6      147.31      117.14     35.07 o 
   3  17   6        7.47      -24.38     30.59 o 
   5  17   6      448.32      299.09     39.81 o 
   7  17   6      668.18      680.84     59.15 o 
   9  17   6      623.13      670.46     58.19 o 
  11  17   6      903.22      914.20     63.34 o 
  13  17   6      184.49      183.09     44.49 o 
  15  17   6       52.15      103.50     48.37 o 
  17  17   6       68.43       40.45     45.81 o 
 -16  18   6       28.63       76.34     48.74 o 
 -14  18   6       24.21       31.36     42.05 o 
 -12  18   6       45.32       47.24     43.10 o 
 -10  18   6       45.38       64.46     44.59 o 
  -8  18   6       94.42      101.47     38.33 o 
  -6  18   6       11.18      -16.35     36.55 o 
  -4  18   6       22.69       41.10     31.05 o 
  -2  18   6       16.28       -4.96     31.59 o 
   0  18   6     3784.01     3988.40     97.40 o 
   2  18   6      344.89      320.26     40.56 o 
   4  18   6     1087.01     1091.76     57.72 o 
   6  18   6       15.06      -14.34     38.12 o 
   8  18   6      366.77      352.49     48.82 o 
  10  18   6      107.87       81.56     45.28 o 
  12  18   6      268.68      276.03     48.40 o 
  14  18   6        5.89       -9.90     45.88 o 
  16  18   6       46.24       25.10     44.61 o 
 -15  19   6       83.74      103.51     49.90 o 
 -13  19   6       19.28       29.29     40.75 o 
 -11  19   6      205.91      196.03     49.48 o 
  -9  19   6        6.27      -24.67     37.50 o 
  -7  19   6       25.04       72.64     39.68 o 
  -5  19   6      316.38      285.73     48.12 o 
  -3  19   6      146.97      183.19     41.26 o 
  -1  19   6      166.89      174.60     40.56 o 
   1  19   6      413.78      392.25     43.48 o 
   3  19   6       26.82       23.09     33.10 o 
   5  19   6       89.07       98.66     40.85 o 
   7  19   6       69.78       43.92     40.89 o 
   9  19   6      111.47      157.69     44.26 o 
  11  19   6       20.84       26.57     38.40 o 
  13  19   6       42.76       41.36     50.92 o 
  15  19   6       34.31      112.84     52.91 o 
 -14  20   6      166.32      157.77     51.06 o 
 -12  20   6      168.31      132.99     54.87 o 
 -10  20   6       27.94       26.34     46.10 o 
  -8  20   6        8.66       -8.60     39.05 o 
  -6  20   6        0.19      -44.41     35.73 o 
  -4  20   6      569.28      639.24     56.99 o 
  -2  20   6     1375.74     1394.90     73.52 o 
   0  20   6        9.19       13.75     35.43 o 
   2  20   6       32.44       -6.75     35.91 o 
   4  20   6     1511.04     1616.25     78.11 o 
   6  20   6       91.72       28.01     39.28 o 
   8  20   6       12.14       68.48     43.52 o 
  10  20   6       15.12       24.28     46.70 o 
  12  20   6        8.35       54.18     46.47 o 
  14  20   6       15.45       16.37     48.06 o 
 -11  21   6        1.86       15.23     49.23 o 
  -9  21   6      107.46      117.37     49.35 o 
  -7  21   6        4.06       36.47     41.24 o 
  -5  21   6      319.21      255.20     49.72 o 
  -3  21   6        1.13       48.75     40.74 o 
  -1  21   6      103.87      104.59     50.04 o 
   1  21   6       12.84       67.89     44.11 o 
   3  21   6        1.67      -11.23     42.15 o 
   5  21   6      101.26      116.76     49.99 o 
   7  21   6      167.84      209.81     51.30 o 
   9  21   6        0.18       30.93     44.83 o 
  11  21   6      327.10      466.41     56.40 o 
 -10  22   6        9.21       30.88     53.54 o 
  -8  22   6      225.34      261.84     49.67 o 
  -6  22   6      318.69      382.93     54.46 o 
  -4  22   6       50.20       20.48     40.27 o 
  -2  22   6        0.90        1.62     37.54 o 
   0  22   6       67.59       10.21     42.99 o 
   2  22   6      447.50      421.01     53.40 o 
   4  22   6      239.30      229.44     47.58 o 
   6  22   6        1.39      -37.98     49.58 o 
   8  22   6      163.79      154.36     49.79 o 
  10  22   6       68.71       42.96     44.06 o 
  -7  23   6       22.44       34.74     41.62 o 
  -5  23   6      116.38      131.00     46.73 o 
  -3  23   6       16.46       -1.51     41.68 o 
  -1  23   6      162.70      112.39     43.70 o 
   1  23   6       34.49       52.99     43.49 o 
   3  23   6        1.73      -18.25     49.13 o 
   5  23   6        0.15        4.05     55.34 o 
   7  23   6        0.25       -8.87     49.98 o 
  -4  24   6       18.89       34.19     43.67 o 
  -2  24   6        2.74      -19.17     41.01 o 
   0  24   6       24.01       17.65     44.31 o 
   2  24   6      313.49      369.99     60.87 o 
   4  24   6      175.86      181.64     69.87 o 
   0   1   7       88.90       81.97     27.67 o 
  -1   2   7     1622.49     1733.66     53.82 o 
   1   2   7      735.91      741.52     48.44 o 
  -2   3   7      925.91     1068.67     49.54 o 
   0   3   7     3327.66     3880.56     67.50 o 
   2   3   7     2630.67     2529.29     63.03 o 
  -3   4   7     1701.18     1539.32     47.15 o 
  -1   4   7     5927.17     5833.44     86.42 o 
   1   4   7      922.09      926.05     37.41 o 
   3   4   7       41.48       42.07     19.49 o 
  -4   5   7       79.56       98.71     19.75 o 
  -2   5   7     7195.60     7214.79     91.46 o 
   0   5   7     4381.37     3793.29     80.79 o 
   2   5   7     4141.05     4383.81     88.14 o 
   4   5   7       15.34       -7.27     17.66 o 
  -5   6   7      160.08      129.68     23.57 o 
  -3   6   7      432.98      469.81     30.64 o 
  -1   6   7      700.24      686.31     33.60 o 
   1   6   7     7042.41     6645.79     82.00 o 
   3   6   7      584.19      610.26     25.80 o 
   5   6   7        9.71       44.49     19.81 o 
  -6   7   7      218.91      210.32     31.08 o 
  -4   7   7     2677.67     2789.45     60.55 o 
  -2   7   7      844.29      886.44     37.45 o 
   0   7   7     1195.83     1118.18     37.32 o 
   2   7   7       27.18       19.70     18.06 o 
   4   7   7     1887.98     1906.21     48.75 o 
   6   7   7      435.94      420.28     24.27 o 
  -7   8   7      513.92      560.94     34.28 o 
  -5   8   7     5288.15     5285.06     93.19 o 
  -3   8   7      947.30      938.93     42.90 o 
  -1   8   7      842.36      777.57     32.74 o 
   1   8   7     2054.93     2070.50     53.22 o 
   3   8   7       66.41       66.99     20.49 o 
   5   8   7     3203.71     3241.61     53.52 o 
   7   8   7       20.90      -13.96     19.68 o 
  -8   9   7      501.38      444.19     33.87 o 
  -6   9   7     2002.57     2065.81     86.84 o 
  -4   9   7     1400.43     1308.24     44.71 o 
  -2   9   7       42.49       33.66     18.75 o 
   0   9   7     1159.75     1141.51     43.06 o 
   2   9   7      150.20      153.78     24.24 o 
   4   9   7      908.06      884.45     37.67 o 
   6   9   7     4610.56     4564.04     68.79 o 
   8   9   7       26.94       33.94     23.33 o 
  -9  10   7     2890.51     3017.48     67.33 o 
  -7  10   7      257.67      239.49     33.51 o 
  -5  10   7       18.92       60.05     26.26 o 
  -3  10   7      135.64      119.12     27.23 o 
  -1  10   7       31.10       35.55     21.45 o 
   1  10   7      822.39      859.53     39.80 o 
   3  10   7      143.13      106.90     26.40 o 
   5  10   7     1430.40     1395.56     45.80 o 
   7  10   7      302.37      273.40     34.69 o 
   9  10   7      878.56      859.24     44.60 o 
 -10  11   7      890.97      936.51     44.30 o 
  -8  11   7     5072.85     5826.41    138.48 o 
  -6  11   7      172.65      150.00     33.09 o 
  -4  11   7     2404.74     2451.18     70.23 o 
  -2  11   7      143.88       75.75     25.90 o 
   0  11   7     1056.49     1007.30     47.82 o 
   2  11   7     1377.14     1512.48     51.10 o 
   4  11   7     5738.69     5916.17    106.90 o 
   6  11   7       98.73       71.40     29.25 o 
   8  11   7       11.98        0.04     28.81 o 
  10  11   7      198.70      164.31     34.87 o 
 -11  12   7     1898.24     2014.77     72.65 o 
  -9  12   7      766.41      725.85     43.81 o 
  -7  12   7     3163.17     3069.48     80.31 o 
  -5  12   7      128.01      119.42     32.16 o 
  -3  12   7     4002.43     3652.33     85.06 o 
  -1  12   7      497.34      487.25     39.48 o 
   1  12   7     2612.43     2671.68     73.30 o 
   3  12   7     1561.28     1686.23     56.59 o 
   5  12   7      635.67      589.74     36.48 o 
   7  12   7        6.71      -26.16     28.13 o 
   9  12   7     2603.85     2794.59     89.24 o 
  11  12   7     1354.07     1463.29     71.02 o 
 -12  13   7      921.03     1041.61     57.84 o 
 -10  13   7       42.84       28.78     28.68 o 
  -8  13   7        6.21      -18.36     31.77 o 
  -6  13   7      364.91      336.69     38.47 o 
  -4  13   7      162.60      165.89     34.84 o 
  -2  13   7        8.91       23.67     28.14 o 
   0  13   7       30.31       66.64     28.74 o 
   2  13   7      882.16      734.94     44.70 o 
   4  13   7        0.65      -15.70     24.99 o 
   6  13   7      399.56      343.03     38.50 o 
   8  13   7      169.23      222.49     37.60 o 
  10  13   7     2133.40     2299.15     77.72 o 
  12  13   7      123.15       97.44     36.65 o 
 -13  14   7       27.41       23.81     38.69 o 
 -11  14   7        4.49      -44.76     29.84 o 
  -9  14   7      561.20      574.62     42.61 o 
  -7  14   7      342.45      362.17     41.32 o 
  -5  14   7      132.76       90.77     33.64 o 
  -3  14   7     7612.44     7941.31    128.56 o 
  -1  14   7      235.55      254.58     37.27 o 
   1  14   7        5.68       18.09     30.55 o 
   3  14   7      182.31      146.50     34.05 o 
   5  14   7      769.47      747.98     43.02 o 
   7  14   7        0.53        4.19     30.25 o 
   9  14   7        0.12       22.11     33.42 o 
  11  14   7     1328.56     1284.24     65.02 o 
  13  14   7      203.64      147.01     37.37 o 
 -14  15   7      320.04      324.71     46.76 o 
 -12  15   7       12.00        7.53     34.75 o 
 -10  15   7       22.92       -3.31     30.16 o 
  -8  15   7       36.69       -4.33     34.13 o 
  -6  15   7     1934.56     2040.06     71.60 o 
  -4  15   7      707.66      689.12     49.57 o 
  -2  15   7       73.82      109.45     32.80 o 
   0  15   7      875.65      860.36     50.04 o 
   2  15   7       54.77       20.13     33.29 o 
   4  15   7       23.10        3.10     30.26 o 
   6  15   7      471.48      332.57     44.09 o 
   8  15   7     2892.56     2993.16     98.69 o 
  10  15   7       10.56        0.89     33.63 o 
  12  15   7        6.66        6.22     34.26 o 
  14  15   7       40.95       13.19     35.29 o 
 -15  16   7       34.99       49.48     42.35 o 
 -13  16   7      350.63      350.08     58.41 o 
 -11  16   7       58.76       35.70     31.40 o 
  -9  16   7       61.79       63.38     33.43 o 
  -7  16   7       11.04        3.41     32.11 o 
  -5  16   7      157.77      177.72     37.20 o 
  -3  16   7       45.56       19.86     30.99 o 
  -1  16   7      904.82      808.97     52.17 o 
   1  16   7      862.98      929.22     53.65 o 
   3  16   7        4.57       -3.05     30.77 o 
   5  16   7      674.52      696.44     55.49 o 
   7  16   7      183.48      125.63     41.44 o 
   9  16   7       37.75       22.97     37.76 o 
  11  16   7        1.61       50.36     40.10 o 
  13  16   7      208.13      190.37     42.15 o 
  15  16   7      189.50      262.47     51.44 o 
 -16  17   7        0.35      -21.38     41.39 o 
 -14  17   7        0.21      -15.73     44.58 o 
 -12  17   7      722.05      844.85     74.44 o 
 -10  17   7       25.51       -7.07     31.55 o 
  -8  17   7      179.85      215.16     41.11 o 
  -6  17   7      267.76      209.29     38.98 o 
  -4  17   7        3.85       22.95     32.32 o 
  -2  17   7     1032.56     1038.80     57.99 o 
   0  17   7        5.90       -4.35     32.28 o 
   2  17   7       15.84       -4.16     31.88 o 
   4  17   7       36.50       26.99     38.19 o 
   6  17   7        0.03      -21.74     39.60 o 
   8  17   7       69.25       48.25     42.43 o 
  10  17   7       18.94       57.57     42.97 o 
  12  17   7      825.24      778.54     64.87 o 
  14  17   7       70.81       31.98     49.16 o 
  16  17   7       71.85      127.51     49.47 o 
 -15  18   7        0.26       26.97     43.84 o 
 -13  18   7       14.63      -12.77     48.94 o 
 -11  18   7        0.48      -20.99     36.53 o 
  -9  18   7      124.86      150.65     43.84 o 
  -7  18   7      765.08      682.52     52.40 o 
  -5  18   7      372.40      351.66     44.39 o 
  -3  18   7      370.81      312.55     41.39 o 
  -1  18   7        1.94       21.39     35.06 o 
   1  18   7      387.86      333.05     43.05 o 
   3  18   7        0.12       13.86     34.14 o 
   5  18   7        0.33      -16.85     45.66 o 
   7  18   7      119.40      109.51     42.03 o 
   9  18   7      465.02      432.54     56.17 o 
  11  18   7      335.54      329.09     52.89 o 
  13  18   7      104.25      137.27     49.85 o 
  15  18   7       35.31       14.25     57.18 o 
 -14  19   7       74.82      145.81     75.34 o 
 -12  19   7      154.63      168.38     48.21 o 
 -10  19   7       66.32       40.76     49.50 o 
  -8  19   7       84.60       69.54     42.27 o 
  -6  19   7        0.43      -36.04     37.95 o 
  -4  19   7      276.98      234.77     40.50 o 
  -2  19   7       43.21       44.61     35.61 o 
   0  19   7      883.43      890.54     56.76 o 
   2  19   7      377.89      319.32     42.32 o 
   4  19   7       15.44       38.30     41.69 o 
   6  19   7      730.67      758.49     69.76 o 
   8  19   7       34.15       52.39     44.84 o 
  10  19   7      164.03      140.08     48.93 o 
  12  19   7       76.72      109.75     47.88 o 
  14  19   7       45.16        3.52     51.00 o 
 -11  20   7       33.19       69.49     53.87 o 
  -9  20   7      353.96      392.69     52.90 o 
  -7  20   7        0.26      -17.66     39.37 o 
  -5  20   7        8.15       19.60     40.63 o 
  -3  20   7      695.78      646.49     60.37 o 
  -1  20   7      149.57      198.09     39.56 o 
   1  20   7      423.28      498.56     48.77 o 
   3  20   7      145.85      152.95     46.32 o 
   5  20   7        1.47       -8.07     45.91 o 
   7  20   7      251.48      256.34     48.57 o 
   9  20   7        2.41       12.67     42.18 o 
  11  20   7        3.40      -30.52     45.02 o 
 -10  21   7        0.91        3.47     52.50 o 
  -8  21   7      513.01      587.09     59.89 o 
  -6  21   7       56.11       25.90     43.33 o 
  -4  21   7        0.03       -6.57     38.75 o 
  -2  21   7        0.22       16.91     39.55 o 
   0  21   7       44.89       35.03     41.73 o 
   2  21   7      111.67       90.43     44.88 o 
   4  21   7      665.47      826.15     83.63 o 
   6  21   7      445.05      612.73     69.56 o 
   8  21   7       16.30        2.41     43.96 o 
  10  21   7       71.03       31.93     45.94 o 
  -7  22   7        0.20      -15.03     40.86 o 
  -5  22   7        3.60       21.03     41.17 o 
  -3  22   7      402.46      425.47     57.24 o 
  -1  22   7        2.02        1.97     38.90 o 
   1  22   7        1.61       -7.16     38.63 o 
   3  22   7        1.11        3.65     47.25 o 
   5  22   7       88.28      138.74     54.05 o 
   7  22   7      312.48      433.73     66.71 o 
  -4  23   7       47.34       33.05     45.34 o 
  -2  23   7       99.94       76.22     48.17 o 
   0  23   7       13.70       46.17     44.43 o 
   2  23   7       19.46       -8.44     49.69 o 
   4  23   7       13.09      -30.05     56.64 o 
   0   0   8      651.89      731.48     96.36 o 
   1   1   8      139.86      134.48     26.64 o 
   0   2   8      717.01      585.10     32.89 o 
   2   2   8      669.23      612.13     37.65 o 
  -1   3   8      134.02      129.30     27.91 o 
   1   3   8       33.51       -7.27     20.31 o 
   3   3   8     1337.43     1255.87     49.02 o 
  -2   4   8      417.71      380.06     33.56 o 
   0   4   8      447.03      396.09     35.96 o 
   2   4   8       28.73       16.28     20.02 o 
   4   4   8       83.66       54.93     24.52 o 
  -3   5   8     3881.69     3764.36     71.91 o 
  -1   5   8     2461.05     2419.51     59.15 o 
   1   5   8      483.56      446.14     31.43 o 
   3   5   8       13.32        3.55     23.06 o 
   5   5   8      462.28      480.06     31.64 o 
  -4   6   8      664.77      739.75     37.11 o 
  -2   6   8      132.34      128.73     26.09 o 
   0   6   8       19.66       25.27     20.08 o 
   2   6   8     1666.82     1573.67     45.53 o 
   4   6   8      107.05      100.50     26.50 o 
   6   6   8     2342.99     2384.71     59.22 o 
  -5   7   8        3.81        4.83     23.24 o 
  -3   7   8     2199.71     2201.96     57.50 o 
  -1   7   8      308.98      248.70     25.51 o 
   1   7   8      293.53      318.42     27.47 o 
   3   7   8     2908.96     2975.18     60.54 o 
   5   7   8     5086.37     5253.80     93.82 o 
   7   7   8      211.95      241.11     29.14 o 
  -6   8   8        0.05      -15.42     23.81 o 
  -4   8   8        1.64      -32.46     21.64 o 
  -2   8   8     1615.19     1525.31     45.52 o 
   0   8   8      135.90      125.19     23.32 o 
   2   8   8     3230.21     3231.93     84.07 o 
   4   8   8      748.76      712.24     38.27 o 
   6   8   8       80.00       92.67     26.40 o 
   8   8   8      105.79      114.49     30.02 o 
  -7   9   8      354.25      385.59     36.90 o 
  -5   9   8       32.46       40.70     25.63 o 
  -3   9   8       37.54       11.16     27.46 o 
  -1   9   8     2257.09     2133.99     52.86 o 
   1   9   8      443.48      404.90     34.51 o 
   3   9   8       11.24        1.69     23.17 o 
   5   9   8      697.66      603.12     34.87 o 
   7   9   8     1346.01     1491.93     60.49 o 
   9   9   8      671.49      632.56     44.81 o 
  -8  10   8       89.89       59.97     34.45 o 
  -6  10   8      490.57      547.50     41.54 o 
  -4  10   8        8.43       -4.90     26.80 o 
  -2  10   8      108.41       89.75     28.32 o 
   0  10   8      549.09      575.37     36.15 o 
   2  10   8      717.96      709.54     39.65 o 
   4  10   8       67.21       26.78     25.31 o 
   6  10   8     2594.65     2586.93     68.50 o 
   8  10   8      613.36      615.53     50.11 o 
  10  10   8      227.93      195.48     38.35 o 
  -9  11   8       28.26       16.39     28.13 o 
  -7  11   8      407.54      412.29     39.86 o 
  -5  11   8      236.48      219.80     36.18 o 
  -3  11   8      874.40      872.85     49.50 o 
  -1  11   8      413.35      411.33     38.28 o 
   1  11   8       78.72       85.72     31.64 o 
   3  11   8      272.46      219.67     32.39 o 
   5  11   8       21.93       28.49     29.65 o 
   7  11   8     1252.40     1134.65     56.93 o 
   9  11   8     2567.51     2705.35     85.77 o 
  11  11   8     2735.19     2794.15    103.86 o 
 -10  12   8      805.26      819.52     56.27 o 
  -8  12   8      491.82      512.12     44.53 o 
  -6  12   8       48.92       63.73     32.08 o 
  -4  12   8     1390.10     1533.13     72.94 o 
  -2  12   8     1558.02     1867.35     67.73 o 
   0  12   8      118.60       96.76     29.47 o 
   2  12   8      280.47      327.29     36.67 o 
   4  12   8      174.09      180.67     31.06 o 
   6  12   8      440.30      481.98     42.45 o 
   8  12   8       62.84        2.38     33.19 o 
  10  12   8      373.04      314.29     44.34 o 
  12  12   8      146.58      108.50     36.34 o 
 -11  13   8      916.09     1090.68     59.04 o 
  -9  13   8      456.85      480.37     41.14 o 
  -7  13   8     1477.19     1405.91     62.44 o 
  -5  13   8     1357.56     1300.99     58.40 o 
  -3  13   8      474.22      452.08     42.92 o 
  -1  13   8       26.26        8.27     29.60 o 
   1  13   8     1091.38     1065.62     54.59 o 
   3  13   8      298.71      309.24     39.27 o 
   5  13   8       80.32       16.27     32.34 o 
   7  13   8      102.06       38.25     29.65 o 
   9  13   8      365.27      218.16     40.23 o 
  11  13   8       33.34       54.71     35.57 o 
  13  13   8        0.08        6.30     41.33 o 
 -12  14   8        0.12       55.02     39.15 o 
 -10  14   8        1.19       22.62     32.80 o 
  -8  14   8       54.17       80.20     33.81 o 
  -6  14   8     2258.68     2259.75     75.39 o 
  -4  14   8     3164.75     3468.20     91.12 o 
  -2  14   8      193.83      141.99     34.99 o 
   0  14   8      148.85       66.16     33.81 o 
   2  14   8      121.05       94.29     35.19 o 
   4  14   8      310.95      309.56     38.89 o 
   6  14   8        4.32      -43.59     32.29 o 
   8  14   8      412.72      406.84     50.53 o 
  10  14   8       23.76       11.41     35.38 o 
  12  14   8      122.61      142.26     39.60 o 
  14  14   8      568.13      635.41     54.08 o 
 -13  15   8       40.36       71.65     42.40 o 
 -11  15   8        0.54      -16.23     32.75 o 
  -9  15   8      449.26      451.62     42.44 o 
  -7  15   8     1043.06     1024.47     58.35 o 
  -5  15   8       81.47       52.35     35.00 o 
  -3  15   8       57.68       78.02     35.03 o 
  -1  15   8      429.08      374.67     41.23 o 
   1  15   8      608.53      613.93     47.96 o 
   3  15   8        9.33        6.67     32.74 o 
   5  15   8      120.81      127.43     41.52 o 
   7  15   8      281.11      188.55     41.06 o 
   9  15   8        0.23       -5.86     39.69 o 
  11  15   8      462.45      529.43     54.82 o 
  13  15   8       44.10       52.37     36.93 o 
  15  15   8      176.14      151.57     44.12 o 
 -14  16   8       18.59      -10.81     45.15 o 
 -12  16   8        9.00       10.36     35.55 o 
 -10  16   8       52.93       37.90     33.07 o 
  -8  16   8      149.42      143.64     39.91 o 
  -6  16   8        0.45       -1.04     33.08 o 
  -4  16   8       27.00       -9.46     30.82 o 
  -2  16   8       66.75       57.40     35.84 o 
   0  16   8       19.83       32.55     32.79 o 
   2  16   8     1293.97     1495.38     65.31 o 
   4  16   8      366.79      298.96     52.96 o 
   6  16   8       58.01       -4.24     45.14 o 
   8  16   8        2.57      -19.75     35.38 o 
  10  16   8       19.21       22.85     39.36 o 
  12  16   8      321.54      275.34     48.62 o 
  14  16   8       35.32       77.27     46.06 o 
 -13  17   8      301.03      384.66     66.09 o 
 -11  17   8      153.81      168.57     40.06 o 
  -9  17   8       70.62      106.25     35.03 o 
  -7  17   8      411.92      389.48     46.97 o 
  -5  17   8       10.53        0.88     33.34 o 
  -3  17   8       84.52       81.82     36.10 o 
  -1  17   8      111.97       46.15     36.42 o 
   1  17   8        3.14       26.83     33.55 o 
   3  17   8       12.66       12.42     35.33 o 
   5  17   8      450.18      552.26     64.68 o 
   7  17   8        1.01      -21.15     36.31 o 
   9  17   8      579.34      637.26     61.36 o 
  11  17   8       16.57        2.34     39.60 o 
  13  17   8       96.03      102.72     48.92 o 
 -12  18   8       53.28      -12.94     46.99 o 
 -10  18   8      641.91      767.41     62.44 o 
  -8  18   8        7.53       26.18     35.98 o 
  -6  18   8      285.73      328.51     44.79 o 
  -4  18   8      560.62      581.65     58.28 o 
  -2  18   8       35.74       35.00     35.67 o 
   0  18   8       65.52       42.37     35.10 o 
   2  18   8       17.80      -24.70     33.08 o 
   4  18   8       71.40      132.33     47.23 o 
   6  18   8        8.90      -27.36     46.64 o 
   8  18   8        0.22       18.74     44.70 o 
  10  18   8       32.14       63.05     46.09 o 
  12  18   8       77.28       73.89     50.29 o 
 -11  19   8       64.19       67.31     52.61 o 
  -9  19   8      286.50      378.09     54.85 o 
  -7  19   8       49.47       50.23     42.33 o 
  -5  19   8        8.00      -25.69     33.17 o 
  -3  19   8      111.50       73.96     36.82 o 
  -1  19   8      178.06      185.12     43.87 o 
   1  19   8        7.08      -35.77     34.67 o 
   3  19   8        1.23      -43.09     46.27 o 
   5  19   8       61.24       99.53     52.91 o 
   7  19   8      243.96      159.56     52.21 o 
   9  19   8        0.62       23.66     42.04 o 
  11  19   8       18.73       24.42     44.22 o 
 -10  20   8      166.71      206.66     80.86 o 
  -8  20   8      310.49      405.59     56.56 o 
  -6  20   8       27.32       75.22     42.09 o 
  -4  20   8      204.86      218.46     49.73 o 
  -2  20   8        7.92       34.06     38.48 o 
   0  20   8       46.28       65.81     39.81 o 
   2  20   8      129.02      173.46     45.14 o 
   4  20   8       97.27       82.74     47.93 o 
   6  20   8        0.22       -7.12     50.09 o 
   8  20   8       27.01       83.73     44.92 o 
  10  20   8       24.09       51.23     50.77 o 
  -7  21   8       90.10       79.07     47.32 o 
  -5  21   8      101.19      125.02     48.31 o 
  -3  21   8       50.08       42.63     43.19 o 
  -1  21   8       74.48       17.64     38.30 o 
   1  21   8       22.27       34.21     42.39 o 
   3  21   8       27.76       28.79     49.46 o 
   5  21   8      169.98      132.07     54.99 o 
   7  21   8       49.14       57.65     53.23 o 
  -4  22   8      215.44      303.67     54.40 o 
  -2  22   8       11.81       20.84     45.03 o 
   0  22   8        0.70      -14.38     44.64 o 
   2  22   8       26.67       21.61     55.25 o 
   4  22   8        1.01       15.99     50.62 o 
   0   1   9        6.26       -6.98     32.16 o 
  -1   2   9      325.46      312.25     35.26 o 
   1   2   9     2293.74     1951.93     76.50 o 
  -2   3   9       88.97       55.56     24.03 o 
   0   3   9     3187.16     2968.86     80.20 o 
   2   3   9      244.73      209.52     37.41 o 
  -3   4   9     1999.79     2030.35     60.86 o 
  -1   4   9       25.99        3.36     23.68 o 
   1   4   9     1487.93     1618.51     65.04 o 
   3   4   9        0.50        9.59     23.92 o 
  -4   5   9       68.77       92.71     31.62 o 
  -2   5   9      166.43      164.16     31.19 o 
   0   5   9       30.22       21.46     27.40 o 
   2   5   9     4175.96     4186.18     87.01 o 
   4   5   9      209.61      207.80     30.60 o 
  -5   6   9       14.30       -7.02     27.68 o 
  -3   6   9     1167.01     1204.79     46.90 o 
  -1   6   9      150.71      132.03     27.20 o 
   1   6   9      550.52      436.50     33.60 o 
   3   6   9      217.00      145.68     30.13 o 
   5   6   9      645.99      786.13     45.14 o 
  -6   7   9      430.57      428.85     39.13 o 
  -4   7   9       77.55       52.05     26.11 o 
  -2   7   9      168.71      136.73     27.35 o 
   0   7   9      515.78      487.50     32.36 o 
   2   7   9     3998.63     3858.87     73.54 o 
   4   7   9      236.47      229.84     35.48 o 
   6   7   9     2050.88     1930.50     61.12 o 
  -7   8   9      317.05      288.55     39.85 o 
  -5   8   9     1914.73     1936.25     74.03 o 
  -3   8   9     1670.13     1734.44     56.04 o 
  -1   8   9      174.44      138.73     25.22 o 
   1   8   9     2700.62     2715.36     62.77 o 
   3   8   9      260.63      284.50     31.51 o 
   5   8   9     1309.20     1208.05     55.47 o 
   7   8   9      739.36      640.38     46.68 o 
  -8   9   9       22.70       15.42     30.14 o 
  -6   9   9      173.55      146.09     37.61 o 
  -4   9   9      137.52      113.48     30.93 o 
  -2   9   9      380.29      291.86     36.00 o 
   0   9   9        0.13      -33.19     22.13 o 
   2   9   9     2732.19     2758.19     70.07 o 
   4   9   9      269.94      272.40     34.87 o 
   6   9   9       33.83       42.00     28.85 o 
   8   9   9      655.81      756.82     49.57 o 
  -9  10   9      270.10      243.40     39.25 o 
  -7  10   9      206.60      162.95     39.48 o 
  -5  10   9      254.83      186.09     34.11 o 
  -3  10   9      159.57       95.85     32.99 o 
  -1  10   9     1149.94     1201.31     56.43 o 
   1  10   9      343.85      325.74     38.42 o 
   3  10   9        0.05       -6.16     25.98 o 
   5  10   9        3.29      -39.79     26.53 o 
   7  10   9      263.32      305.29     38.71 o 
   9  10   9     1801.60     1996.81     98.94 o 
 -10  11   9      242.83      274.47     39.15 o 
  -8  11   9     1100.50     1231.77     72.91 o 
  -6  11   9      503.84      535.45     45.13 o 
  -4  11   9     1752.88     1759.03     67.59 o 
  -2  11   9      177.76      137.02     33.41 o 
   0  11   9      324.39      323.90     39.44 o 
   2  11   9      842.62      866.75     51.63 o 
   4  11   9      213.11      171.10     34.33 o 
   6  11   9       81.77       60.49     30.81 o 
   8  11   9      462.80      443.70     42.13 o 
  10  11   9       14.06       22.08     33.42 o 
 -11  12   9       30.47       50.76     36.87 o 
  -9  12   9      733.12      751.93     51.70 o 
  -7  12   9      188.44      200.81     41.78 o 
  -5  12   9      345.12      428.04     42.61 o 
  -3  12   9        0.53      -38.81     31.11 o 
  -1  12   9      363.16      364.14     42.02 o 
   1  12   9      658.99      773.35     50.35 o 
   3  12   9     1173.66     1199.94     58.87 o 
   5  12   9       48.32       36.52     41.46 o 
   7  12   9        0.80      -35.54     31.50 o 
   9  12   9      292.02      250.76     39.65 o 
  11  12   9      413.04      423.61     45.39 o 
 -12  13   9       13.46      -21.36     34.89 o 
 -10  13   9      302.05      295.78     39.29 o 
  -8  13   9       12.56       14.42     38.67 o 
  -6  13   9      103.19       89.59     33.01 o 
  -4  13   9     1020.82     1077.02     58.14 o 
  -2  13   9      856.82      930.83     55.29 o 
   0  13   9      335.04      380.52     43.25 o 
   2  13   9       87.95      133.10     37.09 o 
   4  13   9      259.89      211.32     42.75 o 
   6  13   9      560.67      588.22     59.64 o 
   8  13   9        0.27       21.20     35.36 o 
  10  13   9        0.52      -29.76     37.69 o 
  12  13   9       12.92       43.13     38.68 o 
 -13  14   9       13.97       -5.21     39.97 o 
 -11  14   9      587.47      622.47     51.13 o 
  -9  14   9        2.07       63.18     40.88 o 
  -7  14   9      553.12      576.10     49.13 o 
  -5  14   9       32.55        1.45     34.41 o 
  -3  14   9     1022.78     1192.88     61.94 o 
  -1  14   9      122.20      111.64     36.47 o 
   1  14   9        0.02        1.01     31.90 o 
   3  14   9       56.53       74.89     34.86 o 
   5  14   9        2.28        6.40     39.35 o 
   7  14   9      185.48      225.15     47.34 o 
   9  14   9        6.38        5.50     37.50 o 
  11  14   9        0.16        4.75     39.83 o 
  13  14   9        7.19       10.78     38.41 o 
 -14  15   9       56.95       66.52     44.25 o 
 -12  15   9        0.65      -17.31     35.93 o 
 -10  15   9      181.47      223.90     44.00 o 
  -8  15   9       76.20       77.40     39.61 o 
  -6  15   9      143.72      172.96     39.50 o 
  -4  15   9      317.94      247.55     40.96 o 
  -2  15   9      268.15      301.97     43.75 o 
   0  15   9      772.17      792.45     56.17 o 
   2  15   9      357.64      315.31     42.26 o 
   4  15   9       73.53       60.43     43.27 o 
   6  15   9       15.97       48.50     43.23 o 
   8  15   9      545.97      640.20     59.04 o 
  10  15   9      287.17      368.42     51.74 o 
  12  15   9      318.83      354.94     54.57 o 
  14  15   9       91.45       67.39     41.71 o 
 -13  16   9       67.72       71.04     40.05 o 
 -11  16   9      387.95      401.77     50.62 o 
  -9  16   9       33.30        3.35     40.17 o 
  -7  16   9      279.00      250.19     42.66 o 
  -5  16   9      168.28      153.88     39.37 o 
  -3  16   9       65.55       66.27     36.21 o 
  -1  16   9      118.12      110.05     37.40 o 
   1  16   9     1506.29     1668.39     72.43 o 
   3  16   9     1455.26     1720.25    107.26 o 
   5  16   9       65.95       84.62     47.18 o 
   7  16   9      106.39      115.05     47.18 o 
   9  16   9      268.02      300.54     49.17 o 
  11  16   9      188.37      188.38     46.29 o 
  13  16   9        0.01        2.32     41.96 o 
 -12  17   9       19.13      -28.10     38.10 o 
 -10  17   9      726.38      776.45     62.67 o 
  -8  17   9       43.99       23.52     36.94 o 
  -6  17   9      249.39      211.05     42.67 o 
  -4  17   9        3.74       -5.99     35.23 o 
  -2  17   9       44.13       78.04     39.58 o 
   0  17   9       77.89       89.47     39.31 o 
   2  17   9       12.99        9.16     39.50 o 
   4  17   9      549.34      623.54     93.48 o 
   6  17   9      301.46      376.48     59.60 o 
   8  17   9       46.10       41.63     43.72 o 
  10  17   9       18.45        1.21     38.58 o 
  12  17   9      261.62      293.23     53.45 o 
 -11  18   9      113.67      130.97     81.66 o 
  -9  18   9      437.15      431.75     49.00 o 
  -7  18   9      111.64       90.22     40.05 o 
  -5  18   9       40.96       50.68     36.50 o 
  -3  18   9       78.39       63.36     36.38 o 
  -1  18   9       57.45       11.29     36.61 o 
   1  18   9        1.59        3.47     36.66 o 
   3  18   9        0.00       15.07     45.35 o 
   5  18   9       24.01       36.73     52.12 o 
   7  18   9        0.07      -11.03     44.38 o 
   9  18   9        0.95       19.19     47.36 o 
  11  18   9        5.98       29.98     46.37 o 
  -8  19   9      136.69      117.19     46.64 o 
  -6  19   9      248.86      304.02     48.10 o 
  -4  19   9      125.84      121.39     40.23 o 
  -2  19   9       54.38       40.92     39.28 o 
   0  19   9        5.26       -3.27     36.72 o 
   2  19   9      148.11      141.35     52.04 o 
   4  19   9       12.64       16.32     46.21 o 
   6  19   9       91.68       87.86     52.09 o 
   8  19   9       10.63       52.41     53.94 o 
  -5  20   9        0.12       -0.84     37.26 o 
  -3  20   9        0.00       10.25     37.06 o 
  -1  20   9      349.04      250.16     47.83 o 
   1  20   9      115.12      140.32     53.08 o 
   3  20   9        0.10       12.90     49.38 o 
   5  20   9       42.53       39.85     51.30 o 
  -2  21   9       21.17       70.48     41.69 o 
   0  21   9       39.95      111.49     47.83 o 
   2  21   9        4.15      -38.52     53.00 o 
   1   1  10       56.45       23.49     35.99 o 
   0   2  10       61.89        0.17     33.50 o 
   2   2  10     1676.11     1756.91     77.67 o 
  -1   3  10      339.81      308.58     46.45 o 
   1   3  10      377.75      374.85     40.70 o 
   3   3  10     1792.21     1674.91     68.28 o 
  -2   4  10      481.00      426.20     44.24 o 
   0   4  10      527.43      460.15     48.59 o 
   2   4  10     1623.47     1458.85     57.47 o 
   4   4  10     1306.18     1328.76     61.53 o 
  -3   5  10        8.65        2.30     31.92 o 
  -1   5  10      519.44      520.51     42.68 o 
   1   5  10      486.53      620.49     39.63 o 
   3   5  10      104.67       79.46     30.24 o 
   5   5  10       12.70       22.33     27.78 o 
  -4   6  10        0.68      -14.92     28.34 o 
  -2   6  10     3149.24     3180.18     91.53 o 
   0   6  10     1017.24     1106.73     51.21 o 
   2   6  10        7.02       15.42     28.09 o 
   4   6  10       77.67       34.11     26.31 o 
   6   6  10      104.70      127.40     35.86 o 
  -5   7  10      184.85      187.13     38.29 o 
  -3   7  10       58.65       37.16     33.54 o 
  -1   7  10      721.46      737.98     43.19 o 
   1   7  10     1171.11     1176.21     50.31 o 
   3   7  10      553.50      630.69     40.80 o 
   5   7  10      431.33      440.89     41.87 o 
   7   7  10      168.96      178.72     43.75 o 
  -6   8  10       12.39        7.15     34.42 o 
  -4   8  10     1140.35     1311.29     67.10 o 
  -2   8  10       84.07       48.66     31.42 o 
   0   8  10        3.10      -23.43     25.23 o 
   2   8  10      436.76      382.98     36.97 o 
   4   8  10      270.57      167.32     32.79 o 
   6   8  10      340.81      241.15     40.86 o 
   8   8  10        0.33      -18.22     30.07 o 
  -7   9  10        0.49      -26.28     36.61 o 
  -5   9  10       14.63       -1.14     32.25 o 
  -3   9  10     1312.30     1319.34     66.74 o 
  -1   9  10      256.61      185.77     36.56 o 
   1   9  10        0.33      -19.35     26.62 o 
   3   9  10       61.93       47.97     30.05 o 
   5   9  10       99.83       46.66     32.00 o 
   7   9  10       50.29       46.38     36.59 o 
   9   9  10      180.42      114.78     35.03 o 
  -8  10  10      174.16      163.51     39.08 o 
  -6  10  10     1667.09     1746.91     88.67 o 
  -4  10  10      274.95      281.20     46.35 o 
  -2  10  10       14.28       -7.85     32.71 o 
   0  10  10        5.38      -12.41     32.52 o 
   2  10  10       91.43       43.22     36.58 o 
   4  10  10      293.93      304.97     37.48 o 
   6  10  10       32.34      -46.27     33.27 o 
   8  10  10       13.01        8.74     31.97 o 
  10  10  10       11.24       40.25     35.13 o 
  -9  11  10       57.93       70.95     34.34 o 
  -7  11  10      728.90      778.35     65.28 o 
  -5  11  10      420.20      461.64     47.64 o 
  -3  11  10      168.27      169.65     36.00 o 
  -1  11  10      471.89      409.68     42.45 o 
   1  11  10        0.04      -24.35     34.54 o 
   3  11  10       84.94       77.27     37.74 o 
   5  11  10       81.25       66.00     44.28 o 
   7  11  10      283.85      193.07     41.21 o 
   9  11  10      406.83      391.08     42.52 o 
  11  11  10      140.06      125.47     38.23 o 
 -10  12  10        0.93        3.88     34.88 o 
  -8  12  10       81.87       62.61     53.24 o 
  -6  12  10      187.44      128.16     43.25 o 
  -4  12  10      836.34      892.56     56.28 o 
  -2  12  10      946.53     1017.13     57.64 o 
   0  12  10     1397.10     1399.12     65.52 o 
   2  12  10      181.11      144.95     40.46 o 
   4  12  10       14.20       30.61     43.45 o 
   6  12  10       73.65       50.72     43.05 o 
   8  12  10       88.69       85.63     36.37 o 
  10  12  10       22.39        9.82     36.76 o 
  12  12  10      387.35      395.90     47.19 o 
 -11  13  10       16.60       15.75     35.50 o 
  -9  13  10       33.34       52.61     37.96 o 
  -7  13  10      498.03      528.61     70.67 o 
  -5  13  10      138.27       71.10     41.71 o 
  -3  13  10       35.41       35.61     34.15 o 
  -1  13  10       34.84        9.47     35.04 o 
   1  13  10        3.39      -27.69     34.01 o 
   3  13  10      146.07      161.75     43.20 o 
   5  13  10       93.95      105.01     47.20 o 
   7  13  10       98.15       83.14     46.09 o 
   9  13  10       27.86       -1.87     43.84 o 
  11  13  10       13.39       21.64     39.03 o 
  13  13  10        8.30       -1.93     33.92 o 
 -12  14  10       51.85        1.55     40.20 o 
 -10  14  10       18.36       20.03     34.84 o 
  -8  14  10       35.72       17.33     42.65 o 
  -6  14  10       39.40       63.48     38.37 o 
  -4  14  10       97.05       56.23     35.67 o 
  -2  14  10      216.40      225.05     41.47 o 
   0  14  10      274.63      284.45     42.04 o 
   2  14  10      248.98      276.20     46.14 o 
   4  14  10      370.71      316.69     54.42 o 
   6  14  10      229.28      268.60     55.30 o 
   8  14  10      427.66      456.48     62.90 o 
  10  14  10      311.04      397.03     53.67 o 
  12  14  10        6.63      -41.41     41.35 o 
 -11  15  10      286.98      323.31     47.51 o 
  -9  15  10      328.31      298.77     50.29 o 
  -7  15  10       14.18       33.95     38.82 o 
  -5  15  10        2.54        0.97     32.86 o 
  -3  15  10      256.26      274.32     43.50 o 
  -1  15  10      198.46      154.90     45.31 o 
   1  15  10       10.17       10.59     38.02 o 
   3  15  10      574.54      597.81     65.31 o 
   5  15  10      108.62      104.95     46.93 o 
   7  15  10        5.11        4.47     46.02 o 
   9  15  10        7.72       16.19     42.27 o 
  11  15  10      191.39      102.34     49.52 o 
 -10  16  10        5.54       24.72     41.22 o 
  -8  16  10       10.06        9.54     49.99 o 
  -6  16  10       20.50       51.53     41.33 o 
  -4  16  10       44.96       46.15     37.86 o 
  -2  16  10      152.75      132.57     41.45 o 
   0  16  10        0.03        4.18     36.79 o 
   2  16  10       29.38       27.72     44.52 o 
   4  16  10      263.13      219.32     52.64 o 
   6  16  10       11.95       -2.28     45.56 o 
   8  16  10      233.31      251.99     56.17 o 
  10  16  10      119.82      122.83     47.38 o 
  -9  17  10       77.08      125.63     49.14 o 
  -7  17  10        0.11       -0.83     45.20 o 
  -5  17  10       27.42       19.03     36.58 o 
  -3  17  10      114.44      118.95     39.58 o 
  -1  17  10      157.18      153.48     40.91 o 
   1  17  10       97.64      108.92     47.37 o 
   3  17  10       18.89       27.54     50.78 o 
   5  17  10        6.37       13.57     51.62 o 
   7  17  10       97.27       61.79     47.44 o 
   9  17  10      122.72       97.81     49.01 o 
  -6  18  10       33.91      -11.00     41.37 o 
  -4  18  10      162.97      162.04     45.46 o 
  -2  18  10       39.34       12.86     38.31 o 
   0  18  10       75.53       33.70     42.61 o 
   2  18  10        0.02        6.75     46.58 o 
   4  18  10       24.69       45.57     48.42 o 
   6  18  10       44.34      -10.59     55.94 o 
  -3  19  10       30.72       61.11     42.03 o 
  -1  19  10       67.11       48.61     41.26 o 
   1  19  10        4.68      -44.18     47.53 o 
   3  19  10       56.93       64.87     51.01 o 
   0   1  11       48.53       30.71     39.05 o 
  -1   2  11       95.05       56.25     39.14 o 
   1   2  11      185.91      120.63     43.44 o 
  -2   3  11      306.36      292.02     42.94 o 
   0   3  11      825.51      731.32     58.46 o 
   2   3  11      114.76      142.55     38.17 o 
  -3   4  11      345.06      364.48     44.81 o 
  -1   4  11      208.25      177.66     40.57 o 
   1   4  11        3.90        9.03     36.16 o 
   3   4  11      292.23      250.48     36.96 o 
  -4   5  11       94.32       63.25     32.39 o 
  -2   5  11      757.02      724.04     52.32 o 
   0   5  11      554.41      454.83     55.36 o 
   2   5  11      774.16      741.63     46.24 o 
   4   5  11      786.99      794.82     50.57 o 
  -5   6  11        9.62       -9.84     33.06 o 
  -3   6  11      239.52      202.01     40.97 o 
  -1   6  11      985.68     1043.97     68.58 o 
   1   6  11      645.84      669.33     47.00 o 
   3   6  11      197.01      148.43     32.10 o 
   5   6  11      685.83      645.75     59.02 o 
  -6   7  11     1189.03     1374.96     80.50 o 
  -4   7  11       70.12       71.35     41.72 o 
  -2   7  11       52.97       58.65     45.67 o 
   0   7  11        0.36       -6.59     33.11 o 
   2   7  11     2487.13     2646.31     73.30 o 
   4   7  11      231.57      214.01     38.21 o 
   6   7  11      148.89      119.44     42.21 o 
  -7   8  11       76.37      100.26     50.74 o 
  -5   8  11      625.59      694.50     72.80 o 
  -3   8  11       37.27       28.75     40.19 o 
  -1   8  11      857.02      841.65     66.98 o 
   1   8  11      417.95      401.57     38.30 o 
   3   8  11        0.20      -18.41     32.22 o 
   5   8  11       22.53       12.62     33.80 o 
   7   8  11      840.64      882.37     65.90 o 
  -8   9  11        1.32       18.90     32.00 o 
  -6   9  11       11.59       30.88     46.57 o 
  -4   9  11        8.52       16.63     37.49 o 
  -2   9  11      941.65      973.33     73.19 o 
   0   9  11      897.29      958.68     62.79 o 
   2   9  11        2.69       13.27     39.01 o 
   4   9  11      112.24      144.99     34.30 o 
   6   9  11      173.29      155.12     39.58 o 
   8   9  11      312.13      302.10     47.28 o 
  -9  10  11        2.98       -8.02     33.85 o 
  -7  10  11       66.73       82.89     40.13 o 
  -5  10  11      123.35      103.29     39.39 o 
  -3  10  11      326.70      345.94     47.42 o 
  -1  10  11        1.48       12.78     38.84 o 
   1  10  11        0.01       25.32     39.57 o 
   3  10  11        0.08      -31.45     33.66 o 
   5  10  11       17.29      -21.72     36.48 o 
   7  10  11       64.85      107.47     38.01 o 
   9  10  11      717.39      725.31     55.11 o 
 -10  11  11      352.24      437.09     49.44 o 
  -8  11  11        1.07       37.55     35.52 o 
  -6  11  11       10.46       -6.63     39.31 o 
  -4  11  11      283.02      259.71     43.41 o 
  -2  11  11        2.15       20.03     40.65 o 
   0  11  11       94.60       64.58     36.11 o 
   2  11  11       24.82       21.17     38.15 o 
   4  11  11       22.90       59.04     53.99 o 
   6  11  11        6.69       -5.55     46.74 o 
   8  11  11      261.05      239.00     44.67 o 
  10  11  11       51.25       31.73     39.33 o 
 -11  12  11       24.13       30.55     37.67 o 
  -9  12  11      142.82      146.49     39.82 o 
  -7  12  11      254.95      390.02    100.80 o 
  -5  12  11      158.80      178.09     43.68 o 
  -3  12  11        1.67       50.63     41.12 o 
  -1  12  11       43.43       81.94     36.21 o 
   1  12  11      124.82      133.71     45.86 o 
   3  12  11     1112.85     1145.71     80.90 o 
   5  12  11       21.42      -14.89     37.41 o 
   7  12  11       96.13       72.96     52.44 o 
   9  12  11       82.88       55.21     42.59 o 
  11  12  11      404.36      378.28     48.61 o 
 -10  13  11      430.70      630.58     56.56 o 
  -8  13  11       15.42        8.14     37.16 o 
  -6  13  11      245.24      358.49     60.70 o 
  -4  13  11      157.44      224.42     45.67 o 
  -2  13  11      494.79      565.46     58.52 o 
   0  13  11       95.87      107.63     39.76 o 
   2  13  11       18.63       15.77     39.86 o 
   4  13  11        0.06      -14.97     44.70 o 
   6  13  11       88.49       47.40     46.51 o 
   8  13  11      143.39       95.87     47.98 o 
  10  13  11        0.51       13.53     45.32 o 
  -9  14  11        9.45       32.39     40.03 o 
  -7  14  11      118.31      203.22     50.10 o 
  -5  14  11      138.76      196.13     48.98 o 
  -3  14  11       24.69       65.81     42.06 o 
  -1  14  11      341.44      316.94     45.44 o 
   1  14  11       57.49        0.75     40.56 o 
   3  14  11      591.80      591.63     72.30 o 
   5  14  11       26.36       11.25     43.83 o 
   7  14  11      247.64      259.80     56.31 o 
   9  14  11       33.55       43.75     50.78 o 
  -8  15  11       70.15       43.61     60.33 o 
  -6  15  11        0.02       46.24     47.85 o 
  -4  15  11        3.08       28.44     40.52 o 
  -2  15  11       28.85       21.96     38.41 o 
   0  15  11        1.00        8.63     41.97 o 
   2  15  11        2.28        9.80     43.35 o 
   4  15  11       66.23       67.73     47.10 o 
   6  15  11       64.97      119.38     49.79 o 
   8  15  11      245.22      265.39     64.02 o 
  -5  16  11      123.70       97.17     46.04 o 
  -3  16  11        0.50       13.52     42.09 o 
  -1  16  11       45.54       50.06     41.01 o 
   1  16  11       37.17       41.65     49.66 o 
   3  16  11       46.01       30.09     47.85 o 
   5  16  11       15.75       23.14     46.94 o 
  -2  17  11       53.25       80.44     43.71 o 
   0  17  11       55.83      -10.35     42.96 o 
   2  17  11       80.44       77.89     51.65 o 
   0   0  12        4.06     -116.07     79.15 o 
   1   1  12      184.87      163.95     48.64 o 
   0   2  12       87.62       57.57     42.58 o 
   2   2  12      128.36      106.24     36.62 o 
  -1   3  12       82.98       70.83     36.20 o 
   1   3  12       62.58       28.67     47.06 o 
   3   3  12      180.05      147.57     40.09 o 
  -2   4  12       26.89        1.37     35.21 o 
   0   4  12      456.88      457.94     48.77 o 
   2   4  12      611.57      584.99     50.50 o 
   4   4  12       82.96       38.47     35.59 o 
  -3   5  12      114.63      118.17     39.90 o 
  -1   5  12        7.59       -4.91     32.97 o 
   1   5  12       40.09       33.77     31.84 o 
   3   5  12        0.18       -0.96     33.10 o 
   5   5  12       27.48       11.34     33.71 o 
  -4   6  12       14.27       31.92     33.58 o 
  -2   6  12       84.43       98.21     40.85 o 
   0   6  12        0.22      -11.30     31.11 o 
   2   6  12      109.77      108.11     35.81 o 
   4   6  12        4.43       16.83     30.63 o 
   6   6  12        7.54       13.19     40.66 o 
  -5   7  12       19.85       23.96     44.86 o 
  -3   7  12        1.00       -7.74     40.68 o 
  -1   7  12      225.21      202.99     47.27 o 
   1   7  12      115.75       99.78     38.31 o 
   3   7  12      110.75       91.50     38.03 o 
   5   7  12      100.70       52.36     38.42 o 
   7   7  12      112.60      103.11     41.88 o 
  -6   8  12      470.40      431.26     58.94 o 
  -4   8  12      266.18      287.13     59.75 o 
  -2   8  12      179.03      198.36     46.14 o 
   0   8  12      314.30      286.59     50.08 o 
   2   8  12       17.98      104.52     43.30 o 
   4   8  12      288.25      352.25     46.90 o 
   6   8  12       70.46       66.16     37.76 o 
   8   8  12      144.47      152.80     45.51 o 
  -7   9  12      249.52      256.52     46.33 o 
  -5   9  12       46.63       27.56     48.98 o 
  -3   9  12       50.01       67.92     43.96 o 
  -1   9  12      121.62      132.42     45.16 o 
   1   9  12       17.11       19.07     43.28 o 
   3   9  12        5.82       13.82     41.93 o 
   5   9  12       63.85      135.21     41.63 o 
   7   9  12      265.57      303.08     47.51 o 
   9   9  12       19.62        9.59     43.11 o 
  -8  10  12      417.28      409.42     53.68 o 
  -6  10  12      252.67      230.37     58.04 o 
  -4  10  12      130.17      230.43     62.10 o 
  -2  10  12        9.12        7.00     39.28 o 
   0  10  12       43.63        7.74     43.19 o 
   2  10  12        3.51       26.43     57.46 o 
   4  10  12        9.32       13.19     40.67 o 
   6  10  12        3.46        7.98     45.32 o 
   8  10  12       93.40      145.36     43.73 o 
  10  10  12        1.12       -1.93     41.01 o 
  -9  11  12      251.83      226.52     45.76 o 
  -7  11  12       63.67       84.58     57.94 o 
  -5  11  12       23.29       39.16     46.47 o 
  -3  11  12        1.93       28.63     38.80 o 
  -1  11  12      104.69      150.83     51.95 o 
   1  11  12      976.51      983.28     77.03 o 
   3  11  12      126.24      135.84     50.43 o 
   5  11  12        4.90        4.01     46.45 o 
   7  11  12        0.83       12.06     42.53 o 
   9  11  12        1.96      -54.62     45.22 o 
  -8  12  12       39.37       67.83     40.72 o 
  -6  12  12       31.60       33.88     51.88 o 
  -4  12  12        0.49       -2.63     42.71 o 
  -2  12  12       26.86       72.73     42.74 o 
   0  12  12       81.88      141.55     52.92 o 
   2  12  12      410.88      445.44     62.25 o 
   4  12  12        0.48      -17.90     44.81 o 
   6  12  12        6.38      -22.16     46.39 o 
   8  12  12       89.86       97.51     50.41 o 
  -7  13  12       85.34      155.30     56.25 o 
  -5  13  12       92.20      134.04     53.75 o 
  -3  13  12       97.55      106.81     46.46 o 
  -1  13  12      113.53      101.15     54.24 o 
   1  13  12       10.37       20.23     45.04 o 
   3  13  12       86.80      103.69     51.71 o 
   5  13  12      306.14      342.41     61.80 o 
   7  13  12      115.28       81.05     53.49 o 
  -4  14  12      235.49      240.30     51.60 o 
  -2  14  12        3.41       -7.31     43.56 o 
   0  14  12       15.68       13.31     47.76 o 
   2  14  12       99.61      145.71     51.41 o 
   4  14  12       61.90       71.44     50.46 o 
   0   1  13        0.52       18.99     44.26 o 
  -1   2  13      260.88      211.59     43.93 o 
   1   2  13      363.06      381.26     64.93 o 
  -2   3  13       35.98       38.62     36.52 o 
   0   3  13       47.19       49.82     39.98 o 
   2   3  13        0.21      -23.59     36.17 o 
  -3   4  13      214.19      217.81     44.79 o 
  -1   4  13        0.03        0.62     37.13 o 
   1   4  13        2.72       27.56     33.95 o 
   3   4  13        0.23      -52.22     41.93 o 
  -4   5  13      137.73      174.82     52.75 o 
  -2   5  13       81.53       59.23     42.42 o 
   0   5  13       32.09       31.14     36.90 o 
   2   5  13        4.79        5.29     34.44 o 
   4   5  13       81.52       75.01     36.19 o 
  -5   6  13       90.32       97.01     58.43 o 
  -3   6  13      200.73      175.66     49.71 o 
  -1   6  13      125.45      142.84     51.67 o 
   1   6  13      163.89      147.54     41.84 o 
   3   6  13        0.58      -13.09     34.18 o 
   5   6  13      186.27      157.74     47.60 o 
  -6   7  13      438.25      576.46     60.31 o 
  -4   7  13       14.17        1.58     59.31 o 
  -2   7  13       37.41       69.09     48.84 o 
   0   7  13       81.77       41.13     48.78 o 
   2   7  13      416.27      490.22     49.04 o 
   4   7  13      439.66      528.68     65.14 o 
   6   7  13      141.08      163.03     56.21 o 
  -7   8  13        0.36       49.69     38.83 o 
  -5   8  13        3.31       22.65     44.56 o 
  -3   8  13       41.23       -8.94     60.10 o 
  -1   8  13       46.35       90.03     48.19 o 
   1   8  13      565.42      642.66     71.05 o 
   3   8  13      797.02      880.62     83.61 o 
   5   8  13       57.37      116.73     47.42 o 
   7   8  13       35.61       48.78     40.00 o 
  -6   9  13        0.19      -14.07     42.28 o 
  -4   9  13       35.59      -34.46     53.23 o 
  -2   9  13       11.69      -65.31     43.54 o 
   0   9  13        0.40      -12.95     43.90 o 
   2   9  13       15.52       27.45     53.78 o 
   4   9  13       15.70      -40.55     58.58 o 
   6   9  13       34.08       54.00     51.46 o 
  -5  10  13       58.01       31.74     59.07 o 
  -3  10  13       92.03      101.40     61.85 o 
  -1  10  13       47.07       13.54     51.70 o 
   1  10  13       83.25       26.86     47.07 o 
   3  10  13       11.31       21.12     55.87 o 
   5  10  13       41.44      -19.33     54.63 o 
  -2  11  13      109.93      233.25     66.30 o 
   0  11  13       32.02       49.87     51.83 o 
   2  11  13        0.16        0.35     53.55 o 
   1   1  14        2.52       19.83     59.78 o 
   0   2  14      183.63      210.79     48.49 o 
   2   2  14       38.88       60.96     43.67 o 
  -1   3  14       29.72      -31.28     40.61 o 
   1   3  14        3.14      -31.60     33.83 o 
   3   3  14      184.58      203.32     47.01 o 
  -2   4  14       11.65       13.95     44.62 o 
   0   4  14       72.31       70.72     41.11 o 
   2   4  14       53.68       75.24     38.16 o 
   4   4  14        5.75      -32.77     37.44 o 
  -3   5  14       28.19       16.32     50.14 o 
  -1   5  14        5.54        8.66     50.49 o 
   1   5  14       97.87       54.63     40.09 o 
   3   5  14      436.32      528.63     52.36 o 
   0   6  14        2.18       -3.22     48.63 o 
                                                 
